# Supplementary material for: Comparative transcriptome analysis provides insights into dwarfism in cherry tomato (Solanum lycopersicum var. cerasiforme)
Source: PLoS One. 2018 Dec 7;13(12):e0208770. doi: 10.1371/journal.pone.0208770 (PMC6286132; doi:10.1371/journal.pone.0208770)
Supplement: S1 Table — (XLSX) [file pone.0208770.s001.xlsx]

## Sheet: Sheet1
S1 Table. Primers used for qRT-PCR validation.
Sl. No.	GeneAcc	GeneName	Forward primer (5'--> 3')	Reverse primer (5'--> 3')	Tm	Length (bp)
1	Solyc02g081730.2	3BETAHSD/D2	AAGATTCCTGCACCTGTTATGATG	GTCCTCCTTATGCCCTCCTGAA	54.1/56.1	206
2	Solyc02g069490.2	DIM	CAGGCTTACGCGGATTCTTTTG	TTAGTGCGGTTTGAGCGTGTTG	57.7/57.6	220
3	Solyc06g074090.2	DWF5	TATGCTGGGGTTGCTTGGTATTT	TCTGCGGAACTCTTGCCTCTGT	56.5/57.8	173
4	Solyc08g080100.2	AGL19	AAGCAACATTAGGGCAAGAAAG	CTGGTGTTAAAGTCAATGGTAGCA	52.4/53	137
5	Solyc06g036080.2	YDA	GCCCCTCTGGAAAAGCAAAATA	GGGGAGACGGGGCAAGATA	56.3/56.1	212
6	Solyc09g063140.2	LPA1	AAACCGAAATCGCTCTCCGTAGT	TGGCCAATGCAGCAATCAGTC	57.2/58.2	193
7	Solyc04g076280.2	SVP	TGGCAAGGGAAAAGATAAAAATAA	CTCTGGTGCTAGCAAAATCAAATA	53.5/52.6	183
8	Solyc05g050630.2	NOXY38	TAGGCCGAGATGGAAAAAGTGATT	AGCTGAGATGGCCCGAGAAA	57.1/56.2	164
9	X14449	SlEF1a *	GCTGCTGTAACAAGATGGATGC	GGGGATTTTGTCAGGGTTGTAA	54/54.5	119
*Primer sequences taken from Povero G, Gonzali S, Bassolino L, Mazzucato A, Perata P (2011) Transcriptional analysis in high-anthocyanin tomatoes reveals synergistic effect of Aft and atv genes. Journal of Plant Physiol 168, 270-279.
