# Supplementary material for: Comparative transcriptome analysis provides insights into dwarfism in cherry tomato (Solanum lycopersicum var. cerasiforme)
Source: PLoS One. 2018 Dec 7;13(12):e0208770. doi: 10.1371/journal.pone.0208770 (PMC6286132; doi:10.1371/journal.pone.0208770)
Supplement: S2 Table — (XLSX) [file pone.0208770.s002.xlsx]

## Sheet: Sheet1
S2 Table. Differentially expressed genes between normal (N) and stunted (S) tomato plants.
Sl. No.	GeneId	GeneAcc	GeneName	Chr	Start	End	Strand	NcbiGene	Status	Desc	Num_of_Samples	EXP:N1234789:FPKM	EXP:S12378910:FPKM	DEG:N1234789 vs S12378910:PV=0.05:SELECT	DEG:N1234789 vs S12378910:PV	DEG:N1234789 vs S12378910:QV	DEG:N1234789 vs S12378910:Log2FC	GeneOntology
1	TBIG011718	Solyc07g042100.2	-	7	55081054	55082439	+	-	KNOWN	-	1	0.465873	0	Y	0.00335	0.474799	#NAME?	-
2	TBIG004038	Solyc01g108350.2	-	1	95693624	95694486	+	-	KNOWN	-	1	0.48115	0	Y	0.0144	0.976681	#NAME?	-
3	TBIG026021	Solyc10g084730.1	-	10	64145759	64146536	-	-	KNOWN	-	1	0.496782	0	Y	0.02225	0.996453	#NAME?	-
4	TBIG009103	Solyc03g097770.2	-	3	60108703	60109458	-	-	KNOWN	-	1	0.527218	0	Y	0.02225	0.996453	#NAME?	-
5	TBIG002908	Solyc01g096330.2	-	1	87405916	87406523	+	-	KNOWN	-	1	0.534643	0	Y	0.02215	0.996453	#NAME?	-
6	TBIG024298	Solyc10g018730.1	-	10	10007808	10010388	-	-	KNOWN	-	1	0.553034	0	Y	0.0144	0.976681	#NAME?	-
7	TBIG035012	Solyc06g083280.1	ERD22_CAEEL	6	48760106	48761926	+	-	KNOWN	Putative ER lumen protein retaining receptor C28H8.4 [Source:SWISS;Acc:Q09473]	1	0.565791	0	Y	0.0061	0.642877	#NAME?	GO:0005789,GO:0006621,GO:0015031,GO:0016021,GO:0016192,GO:0046923
8	TBIG008499	Solyc03g079880.2	-	3	51686987	51687688	+	-	KNOWN	-	1	0.584081	0	Y	0.02225	0.996453	#NAME?	-
9	TBIG008826	Solyc03g094000.2	-	3	55714726	55715969	-	-	KNOWN	-	1	0.607102	0	Y	0.0014	0.303372	#NAME?	-
10	TBIG027407	Solyc11g027710.1	-	11	18679316	18679983	-	-	KNOWN	-	1	0.689681	0	Y	0.0144	0.976681	#NAME?	-
11	TBIG020268	Solyc05g046150.2	KIRO_ACTDE	5	58346771	58347729	-	-	KNOWN	Kirola [Source:SWISS;Acc:P85524]	1	0.74331	0	Y	0.00165	0.313974	#NAME?	GO:0009607,GO:0016068
12	TBIG018460	Solyc04g082240.1	-	4	65977013	65977705	-	-	KNOWN	-	1	0.754657	0	Y	0.00335	0.474799	#NAME?	-
13	TBIG015997	Solyc04g008930.1	GEML8_ARATH	4	2547739	2548800	+	-	KNOWN	Putative GEM-like protein 8 [Source:SWISS;Acc:Q9FMW4]	1	0.82512	0	Y	0.0144	0.976681	#NAME?	-
14	TBIG008225	Solyc03g063140.2	LBD6	3	33333125	33333799	-	-	KNOWN	LOB domain-containing protein 6 [Source:SWISS;Acc:O04479]	1	0.896751	0	Y	0.0061	0.642877	#NAME?	GO:0005654,GO:0009799,GO:0009944,GO:0009954,GO:0048441
15	TBIG027923	Solyc11g056570.1	-	11	46086027	46086512	+	-	KNOWN	-	1	0.922554	0	Y	0.02225	0.996453	#NAME?	-
16	TBIG012214	Solyc07g052880.2	FH5	7	61301997	61304393	+	-	KNOWN	Formin-like protein 5 [Source:SWISS;Acc:Q94B77]	1	0.929552	0	Y	0.0144	0.976681	#NAME?	GO:0003779,GO:0005618,GO:0005884,GO:0009524,GO:0009960,GO:0016021,GO:0030041,GO:0045010,GO:0048317
17	TBIG027292	Solyc11g021300.1	ycf1-B	11	13398023	13398556	+	-	KNOWN	Putative membrane protein ycf1 [Source:SWISS;Acc:Q2MI42]	1	0.9908	0	Y	0.0061	0.642877	#NAME?	GO:0016021,GO:0031969
18	TBIG027264	Solyc11g021020.1	ARPI	11	13195204	13195581	+	-	KNOWN	Proteinase inhibitor type-2 TR8 [Source:SWISS;Acc:Q43710]	1	1.72066	0	Y	0.02225	0.996453	#NAME?	GO:0004867
19	TBIG017982	Solyc04g077620.1	-	4	62576498	62576872	+	-	KNOWN	-	1	1.73547	0	Y	0.02225	0.996453	#NAME?	-
20	TBIG029194	Solyc02g032170.2	-	2	27785825	27786719	-	-	KNOWN	-	1	1.85753	0	Y	0.02225	0.996453	#NAME?	-
21	TBIG007809	Solyc03g044530.1	-	3	9643867	9644229	-	-	KNOWN	-	1	2.08577	0	Y	0.02215	0.996453	#NAME?	-
22	TBIG002240	Solyc01g086760.2	H32_WHEAT	1	81727901	81728379	+	-	KNOWN	Histone H3.2 [Source:SWISS;Acc:P68428]	1	2.26034	0	Y	5e-05	0.0250622	#NAME?	GO:0000786,GO:0003677,GO:0005634,GO:0006334
23	TBIG027868	Solyc11g039520.1	TY3B-I	11	44188170	44188499	-	-	KNOWN	Transposon Ty3-I Gag-Pol polyprotein [Source:SWISS;Acc:Q7LHG5]	1	2.71037	0	Y	0.02225	0.996453	#NAME?	GO:0000943,GO:0003677,GO:0003723,GO:0003887,GO:0003964,GO:0004190,GO:0004523,GO:0004540,GO:0005524,GO:0005737,GO:0006278,GO:0006310,GO:0006508,GO:0008233,GO:0008270,GO:0015074,GO:0032197,GO:0046797
24	TBIG033646	Solyc06g062320.1	GSXL2_ARATH	6	39312590	39313536	+	-	KNOWN	Flavin-containing monooxygenase FMO GS-OX-like 2 [Source:SWISS;Acc:Q9FWW9]	1	2.71819	0	Y	0.00335	0.474799	#NAME?	GO:0004499,GO:0050660,GO:0050661,GO:0050832
25	TBIG027011	Solyc11g013510.1	-	11	6582452	6582775	-	-	KNOWN	-	1	3.59554	0	Y	0.0144	0.976681	#NAME?	-
26	TBIG029755	Solyc02g067280.1	RING1_ARATH	2	37458451	37458750	-	-	KNOWN	E3 ubiquitin-protein ligase At1g12760 [Source:SWISS;Acc:Q9LN71]	1	8.95708	0	Y	0.0144	0.976681	#NAME?	GO:0004842,GO:0008270,GO:0016021
27	TBIG016177	Solyc04g011640.2	SCL33	4	4104625	4105638	+	-	KNOWN	Scarecrow-like protein 33 [Source:SWISS;Acc:P0C883]	1	10.0298	0	Y	0.0061	0.642877	#NAME?	GO:0005634,GO:0006351,GO:0006355
28	TBIG017199	Solyc04g053000.1	AXX15_SOYBN	4	51305322	51305597	-	-	KNOWN	Auxin-induced protein X15 [Source:SWISS;Acc:P33082]	1	17.1116	0	Y	0.0144	0.976681	#NAME?	GO:0009734
29	TBIG005732	Solyc09g057940.1	RPL15	9	52469226	52469937	+	-	KNOWN	60S ribosomal protein L15 [Source:SWISS;Acc:O82528]	1	54.781	0	Y	0.0144	0.976681	#NAME?	GO:0003735,GO:0005840,GO:0006412
30	TBIG033242	Solyc06g051490.1	POLX_TOBAC	6	34936330	34936533	-	-	KNOWN	Retrovirus-related Pol polyprotein from transposon TNT 1-94 [Source:SWISS;Acc:P10978]	1	2012.17	0	Y	0.0061	0.642877	#NAME?	GO:0003676,GO:0003964,GO:0004190,GO:0004519,GO:0006508,GO:0008270,GO:0015074,GO:0090305
31	TBIG020397	Solyc05g050370.1	-	5	60484431	60484604	-	-	KNOWN	-	1	3296.85	0	Y	0.02225	0.996453	#NAME?	-
32	TBIG024954	Solyc10g050770.1	-	10	50557439	50557603	+	-	KNOWN	-	1	4754.22	0	Y	0.02225	0.996453	#NAME?	-
33	TBIG006537	Solyc09g098610.1	CYP76B10	9	68584360	68587735	+	-	KNOWN	Geraniol 8-hydroxylase [Source:SWISS;Acc:D1MI46]	2	1.10126	0.309808	Y	0.03945	0.996453	-1.86	GO:0005506,GO:0005789,GO:0016021,GO:0016099,GO:0016709,GO:0020037
34	TBIG004081	Solyc01g108790.1	HIBC2_ARATH	1	95977734	95978954	+	-	KNOWN	Probable 3-hydroxyisobutyryl-CoA hydrolase 2 [Source:SWISS;Acc:Q1PEY5]	1	0	0.475159	Y	0.02735	0.996453	inf	GO:0003860,GO:0005777,GO:0006574
35	TBIG010021	Solyc03g118360.2	CD4A	3	67262235	67263101	-	-	KNOWN	ATP-dependent Clp protease ATP-binding subunit clpA homolog CD4A, chloroplastic [Source:SWISS;Acc:P31541]	1	0	0.490499	Y	0.0181	0.996453	inf	GO:0005524,GO:0009507,GO:0017111,GO:0019538
36	TBIG033672	Solyc06g062560.1	Pyrophosphate-specific phosphatase 2	6	39474223	39475277	+	-	KNOWN	Inorganic pyrophosphatase 2 [Source:SWISS;Acc:Q9FZ62]	1	0	0.494374	Y	0.00505	0.589674	inf	GO:0004427,GO:0046872,GO:0051262,GO:0052731,GO:0052732
37	TBIG018689	Solyc05g006500.2	GLP7	5	1121409	1122870	+	-	KNOWN	Germin-like protein subfamily 1 member 1 [Source:SWISS;Acc:P92998]	1	0	0.495954	Y	0.0181	0.996453	inf	GO:0030145,GO:0045735,GO:0048046
38	TBIG007706	Solyc03g042510.1	VRN1	3	6910395	6911088	+	-	KNOWN	B3 domain-containing transcription factor VRN1 [Source:SWISS;Acc:Q8L3W1]	1	0	0.503973	Y	0.02735	0.996453	inf	GO:0003677,GO:0005654,GO:0006351,GO:0006355,GO:0009909,GO:0010048
39	TBIG010126	Solyc03g119390.2	BEE3	3	68014579	68016210	+	-	KNOWN	Transcription factor BEE 3 [Source:SWISS;Acc:Q8GWK7]	1	0	0.530244	Y	0.00155	0.303372	inf	GO:0003677,GO:0003700,GO:0005634,GO:0006351
40	TBIG030814	Solyc02g081540.2	-	2	45461717	45462352	-	-	KNOWN	-	1	0	0.542646	Y	0.0181	0.996453	inf	-
41	TBIG000937	Solyc01g017090.2	ndhF	1	23876221	23876888	+	-	KNOWN	NAD(P)H-quinone oxidoreductase subunit 5, chloroplastic [Source:SWISS;Acc:Q32516]	1	0	0.54435	Y	0.02735	0.996453	inf	GO:0006810,GO:0008137,GO:0009535,GO:0016021,GO:0042773,GO:0048038
42	TBIG016874	Solyc04g047680.1	-	4	35589495	35590759	-	-	KNOWN	-	1	0	0.545998	Y	0.02735	0.996453	inf	-
43	TBIG031660	Solyc02g089830.1	CYC	2	51526499	51527306	-	-	KNOWN	Transcription factor CYCLOIDEA [Source:SWISS;Acc:Q9SBV6]	1	0	0.569665	Y	0.01315	0.944915	inf	GO:0003677,GO:0005634,GO:0006351,GO:0006355,GO:0007275
44	TBIG023409	Solyc08g081600.1	-	8	64600628	64601263	+	-	KNOWN	-	1	0	0.572583	Y	0.01315	0.944915	inf	-
45	TBIG034997	Solyc06g083130.2	Dctpp1	6	48672541	48674031	-	-	KNOWN	dCTP pyrophosphatase 1 [Source:SWISS;Acc:Q9QY93]	1	0	0.583745	Y	0.0181	0.996453	inf	GO:0000287,GO:0005829,GO:0009143,GO:0032556,GO:0047429,GO:0047840,GO:0051289
46	TBIG010572	Solyc07g005630.2	-	7	509654	513192	-	-	KNOWN	-	1	0	0.59966	Y	0.02735	0.996453	inf	-
47	TBIG002497	Solyc01g090310.2	ERF13	1	83975321	83976020	+	-	KNOWN	Ethylene-responsive transcription factor 13 [Source:SWISS;Acc:Q8L9K1]	1	0	0.609118	Y	0.0025	0.412638	inf	GO:0003677,GO:0003700,GO:0005634,GO:0006351,GO:0006952,GO:0009873,GO:0010200
48	TBIG008828	Solyc03g094020.2	yihQ	3	55743540	55747453	-	-	KNOWN	Alpha-glucosidase YihQ [Source:SWISS;Acc:P32138]	2	0.141214	0.611243	Y	0.04125	0.996453	2.08	GO:0005975,GO:0030246,GO:0032450
49	TBIG032491	Solyc06g009010.1	NFYB5	6	2953980	2954516	-	-	KNOWN	Nuclear transcription factor Y subunit B-5 [Source:SWISS;Acc:O82248]	1	0	0.634057	Y	0.02735	0.996453	inf	GO:0003700,GO:0005634,GO:0006351,GO:0043565
50	TBIG006650	Solyc09g089990.2	MXF12.18	9	69577065	69578635	-	-	KNOWN	Germin-like protein subfamily 1 member 17 [Source:SWISS;Acc:Q9FIC6]	1	0	0.643034	Y	0.0025	0.412638	inf	GO:0030145,GO:0045735,GO:0048046
51	TBIG024909	Solyc10g050310.1	Os02g0678200	10	48963634	48964409	-	-	KNOWN	SPX domain-containing membrane protein Os02g45520 [Source:SWISS;Acc:Q6EPQ3]	1	0	0.647816	Y	0.02735	0.996453	inf	GO:0016021,GO:0055085
52	TBIG015070	Solyc12g056750.1	WRKY51	12	62838701	62841304	-	-	KNOWN	Probable WRKY transcription factor 51 [Source:SWISS;Acc:Q93WU9]	1	0	0.66683	Y	0.0181	0.996453	inf	GO:0003700,GO:0005634,GO:0006351,GO:0009867,GO:0042742,GO:0043565,GO:0050832
53	TBIG034600	Solyc06g074350.2	SP	6	45971723	45973983	+	-	KNOWN	Protein SELF-PRUNING [Source:SWISS;Acc:O82088]	1	0	0.670978	Y	0.0025	0.412638	inf	GO:0000041,GO:0005634,GO:0005737,GO:0008429,GO:0009910,GO:0010228
54	TBIG006019	Solyc09g064910.1	IPT3	9	62400994	62401938	-	-	KNOWN	Adenylate isopentenyltransferase 3, chloroplastic [Source:SWISS;Acc:Q93WC9]	1	0	0.674685	Y	0.00125	0.303372	inf	GO:0005524,GO:0005634,GO:0008033,GO:0009507,GO:0009536,GO:0009691,GO:0009824,GO:0031965,GO:0052622,GO:0052623
55	TBIG029430	Solyc02g062160.1	ATJ11	2	33735927	33736391	-	-	KNOWN	Chaperone protein dnaJ 11, chloroplastic [Source:SWISS;Acc:Q9FYB5]	1	0	0.677338	Y	0.02735	0.996453	inf	GO:0005634,GO:0009536,GO:0009570
56	TBIG021105	Solyc08g005530.2	-	8	394628	396901	+	-	KNOWN	-	1	0	0.690894	Y	0.0181	0.996453	inf	-
57	TBIG028627	Solyc11g072470.1	LBD1	11	55651115	55653164	-	-	KNOWN	LOB domain-containing protein 1 [Source:SWISS;Acc:Q9LQR0]	1	0	0.691224	Y	0.0181	0.996453	inf	GO:0005739
58	TBIG014196	Solyc12g070200.1	-	12	29669431	29671809	+	-	KNOWN	-	1	0	0.693206	Y	0.02735	0.996453	inf	-
59	TBIG031895	Solyc02g092120.2	PSK3	2	53326737	53327292	+	-	KNOWN	Phytosulfokines 3 [Source:SWISS;Acc:Q9M2Y0]	1	0	0.720678	Y	0.02735	0.996453	inf	GO:0005576,GO:0005794,GO:0008283,GO:0009887,GO:0030154,GO:0031012
60	TBIG003546	Solyc01g103550.1	AGL36	1	92133625	92134560	-	-	KNOWN	Agamous-like MADS-box protein AGL36 [Source:SWISS;Acc:Q7XJK6]	1	0	0.729402	Y	0.0008	0.234869	inf	GO:0003677,GO:0003700,GO:0005634,GO:0006351
61	TBIG003804	Solyc01g106040.2	GATA28	1	94016130	94021123	+	-	KNOWN	GATA transcription factor 28 [Source:SWISS;Acc:Q8H1G0]	2	2.30158	0.736733	Y	0.0437	0.996453	-1.68	GO:0003700,GO:0005634,GO:0006351,GO:0008270,GO:0043565
62	TBIG010395	Solyc03g122000.2	petD	3	70007961	70010895	-	-	KNOWN	Cytochrome b6-f complex subunit 4 [Source:SWISS;Acc:A0A366]	2	2.53992	0.791525	Y	0.0492	0.996453	-1.72	GO:0009535,GO:0009767,GO:0016021,GO:0016491,GO:0022904,GO:0045156,GO:0045158
63	TBIG004816	Solyc09g009560.1	CET2	9	2968569	2971135	+	-	KNOWN	CEN-like protein 2 [Source:SWISS;Acc:Q9XH43]	1	0	0.834554	Y	0.0181	0.996453	inf	GO:0005737
64	TBIG012451	Solyc07g055170.1	XRCC3	7	63295509	63296366	+	-	KNOWN	DNA repair protein XRCC3 homolog [Source:SWISS;Acc:Q9FKM5]	1	0	0.840071	Y	0.0008	0.234869	inf	GO:0003697,GO:0005524,GO:0005634,GO:0007126,GO:0008094,GO:0045003
65	TBIG030217	Solyc02g071680.1	GDL15_ARATH	2	41046446	41049652	+	-	KNOWN	GDSL esterase/lipase At1g29670 [Source:SWISS;Acc:Q9C7N4]	1	0	0.88411	Y	0.02735	0.996453	inf	GO:0005618,GO:0009534,GO:0016042,GO:0016788,GO:0048046
66	TBIG026048	Solyc10g084980.1	COPT4	10	64329047	64330901	-	-	KNOWN	Copper transporter 4 [Source:SWISS;Acc:Q8SAA5]	1	0	0.88974	Y	0.0181	0.996453	inf	GO:0015089,GO:0016021
67	TBIG009896	Solyc03g117130.2	ERF003	3	66377713	66378448	+	-	KNOWN	Ethylene-responsive transcription factor ERF003 [Source:SWISS;Acc:Q94AW5]	1	0	0.899781	Y	0.01315	0.944915	inf	GO:0003677,GO:0003700,GO:0005634,GO:0006351,GO:0009873
68	TBIG021847	Solyc08g023510.1	-	8	27508829	27509290	-	-	KNOWN	-	1	0	0.900289	Y	0.0181	0.996453	inf	-
69	TBIG024105	Solyc10g011850.1	-	10	4136127	4137326	-	-	KNOWN	-	1	0	0.929888	Y	0.00505	0.589674	inf	-
70	TBIG002517	Solyc01g090510.2	PCMP-E46	1	84177310	84179447	+	-	KNOWN	Putative pentatricopeptide repeat-containing protein At3g25970 [Source:SWISS;Acc:Q9LU94]	2	0.211846	0.933156	Y	0.0403	0.996453	2.11	-
71	TBIG007761	Solyc03g044050.1	-	3	7865573	7869537	+	-	KNOWN	-	1	0	0.937406	Y	0.0181	0.996453	inf	-
72	TBIG033681	Solyc06g062630.2	LBD22	6	39531802	39532311	-	-	KNOWN	LOB domain-containing protein 22 [Source:SWISS;Acc:Q9LRW1]	1	0	0.942235	Y	0.0181	0.996453	inf	-
73	TBIG008460	Solyc03g078500.2	F8WKW1_9GENT	3	51037081	51038693	+	-	KNOWN	None [Source:SWISS;Acc:F8WKW1]	1	0	0.943436	Y	5e-05	0.0250622	inf	GO:0016758
74	TBIG020040	Solyc05g039990.2	-	5	48578719	48579362	+	-	KNOWN	-	1	0	0.953548	Y	0.0181	0.996453	inf	-
75	TBIG002675	Solyc01g094070.2	VESTR_MEDSA	1	85657918	85659679	+	-	KNOWN	Vestitone reductase [Source:SWISS;Acc:Q40316]	2	2.82237	0.966501	Y	0.02045	0.996453	-1.58	GO:0006952,GO:0009813,GO:0016491,GO:0044237,GO:0050662
76	TBIG016082	Solyc04g009780.1	ATL71	4	3087597	3088157	+	-	KNOWN	Putative RING-H2 finger protein ATL71 [Source:SWISS;Acc:Q9FG21]	1	0	0.97207	Y	0.01315	0.944915	inf	GO:0008270,GO:0016021,GO:0016567
77	TBIG025884	Solyc10g083420.1	URH1	10	63236583	63237322	-	-	KNOWN	Uridine nucleosidase 1 [Source:SWISS;Acc:Q9SJM7]	1	0	1.0185	Y	0.0181	0.996453	inf	GO:0005829,GO:0006152,GO:0006218,GO:0045437,GO:0047622,GO:0047724,GO:0072585
78	TBIG032805	Solyc06g033920.1	RLP12	6	23417981	23420881	+	-	KNOWN	Receptor-like protein 12 [Source:SWISS;Acc:Q9C9H7]	2	0.264218	1.05572	Y	0.03045	0.996453	1.97	GO:0005886,GO:0016021
79	TBIG026605	Solyc11g008640.1	HD3A	11	2823863	2826262	-	-	KNOWN	Protein HEADING DATE 3A [Source:SWISS;Acc:Q93WI9]	1	0	1.10867	Y	0.01315	0.944915	inf	GO:0005634,GO:0005737,GO:0008429,GO:0009908,GO:0009909,GO:0010229,GO:0030154,GO:0048510,GO:0048575
80	TBIG020954	Solyc05g055660.1	FT	5	65218757	65220707	-	-	KNOWN	Protein FLOWERING LOCUS T [Source:SWISS;Acc:Q9SXZ2]	1	0	1.10909	Y	0.02735	0.996453	inf	GO:0005634,GO:0005737,GO:0008429,GO:0009908,GO:0009911,GO:0010119,GO:0030154,GO:0048573
81	TBIG027978	Solyc11g062110.1	rpoC1	11	48985166	48985744	-	-	KNOWN	DNA-directed RNA polymerase subunit beta' [Source:SWISS;Acc:Q2MIA9]	1	0	1.13601	Y	0.02735	0.996453	inf	GO:0003677,GO:0003899,GO:0006351,GO:0009507
82	TBIG010455	Solyc03g123580.2	-	3	70395076	70395797	-	-	KNOWN	-	1	0	1.18211	Y	0.00155	0.303372	inf	-
83	TBIG014525	Solyc12g042330.1	-	12	40404540	40404962	+	-	KNOWN	-	1	0	1.23757	Y	0.0181	0.996453	inf	-
84	TBIG007539	Solyc03g031940.2	AEE9	3	4405150	4408485	-	-	KNOWN	Probable acyl-activating enzyme 9 [Source:SWISS;Acc:Q9LPK6]	2	2.65151	1.2479	Y	0.0382	0.996453	-1.12	GO:0006631,GO:0016874
85	TBIG024934	Solyc10g050570.1	-	10	50100947	50101808	-	-	KNOWN	-	1	0	1.29386	Y	0.00405	0.520197	inf	-
86	TBIG020321	Solyc05g047680.2	CYP78A3	5	59164145	59166047	+	-	KNOWN	Cytochrome P450 78A3 [Source:SWISS;Acc:O48927]	2	0.123941	1.38576	Y	0.0495	0.996453	3.45	GO:0004497,GO:0005506,GO:0016705,GO:0020037
87	TBIG002499	Solyc01g090330.1	-	1	83998580	84001711	+	-	KNOWN	-	2	2.7857	1.39546	Y	0.0482	0.996453	-1.03	-
88	TBIG003298	Solyc01g100100.2	ATL18	1	90184657	90185229	-	-	KNOWN	RING-H2 finger protein ATL18 [Source:SWISS;Acc:Q9SZL4]	1	0	1.40592	Y	0.00125	0.303372	inf	GO:0008270,GO:0016021,GO:0016567,GO:0031225
89	TBIG035175	ENSRNA049465866	ART2	SL2.40sc04467	22076	23581	-	-	KNOWN	Putative uncharacterized protein ART2 [Source:SWISS;Acc:Q8TGM7]	2	5.63377	1.41383	Y	0.0013	0.303372	-2.03	-
90	TBIG034345	Solyc06g071950.1	GONST3	6	44324405	44325358	+	-	KNOWN	GDP-mannose transporter GONST3 [Source:SWISS;Acc:Q9S845]	2	4.11742	1.41425	Y	0.04005	0.996453	-1.57	GO:0000139,GO:0008643,GO:0015780,GO:0016021
91	TBIG008373	Solyc03g013260.1	RPA1E	3	46339657	46341048	-	-	KNOWN	Replication protein A 70 kDa DNA-binding subunit E [Source:SWISS;Acc:F4JSG3]	1	0	1.5512	Y	0.0025	0.412638	inf	GO:0003677,GO:0005634,GO:0006260,GO:0006281,GO:0006310,GO:0008270
92	TBIG026471	Solyc11g007310.1	-	11	1687611	1693149	-	-	KNOWN	-	2	2.96234	1.56979	Y	0.0354	0.996453	-0.949	-
93	TBIG014695	Solyc12g038610.1	-	12	47262731	47263710	+	-	KNOWN	-	1	0	1.57818	Y	0.02735	0.996453	inf	-
94	TBIG006329	Solyc09g074890.1	RALF	9	66699311	66699667	+	-	KNOWN	Rapid alkalinization factor [Source:SWISS;Acc:Q945T0]	1	0	1.59171	Y	0.0181	0.996453	inf	GO:0004871,GO:0005179,GO:0005576,GO:0019722
95	TBIG014771	Solyc12g036800.1	-	12	50478104	50481454	-	-	KNOWN	-	1	0	1.59473	Y	0.0181	0.996453	inf	-
96	TBIG029107	Solyc02g030260.1	-	2	25463696	25464967	-	-	KNOWN	-	1	0	1.62183	Y	0.00405	0.520197	inf	-
97	TBIG029157	Solyc02g031790.1	Y3475_ARATH	2	26993451	26997012	+	-	KNOWN	Probable LRR receptor-like serine/threonine-protein kinase At3g47570 [Source:SWISS;Acc:C0LGP4]	2	0.722708	1.64635	Y	0.04315	0.996453	1.15	GO:0004674,GO:0005524,GO:0005886,GO:0016021
98	TBIG010532	Solyc07g005280.2	-	7	230655	231308	-	-	KNOWN	-	1	0	1.64935	Y	0.02735	0.996453	inf	-
99	TBIG008422	Solyc03g078110.1	-	3	50071596	50071946	-	-	KNOWN	-	1	0	1.65502	Y	0.02735	0.996453	inf	-
100	TBIG007836	Solyc03g044800.1	MES10	3	10558011	10558819	-	-	KNOWN	Methylesterase 10 [Source:SWISS;Acc:Q8S9K8]	1	0	1.65621	Y	0.01315	0.944915	inf	GO:0016787
101	TBIG006849	Solyc09g091880.2	APL	9	71094713	71098719	+	-	KNOWN	Myb family transcription factor APL [Source:SWISS;Acc:Q9SAK5]	2	3.89391	1.67289	Y	0.0374	0.996453	-1.25	GO:0003677,GO:0003682,GO:0003700,GO:0005634,GO:0006351,GO:0010088,GO:0010089
102	TBIG027824	Solyc11g039990.1	-	11	40317720	40318109	+	-	KNOWN	-	1	0	1.68719	Y	0.00505	0.589674	inf	-
103	TBIG026687	Solyc11g010350.1	exgA	11	3424101	3427557	+	-	KNOWN	Probable glucan 1,3-beta-glucosidase A [Source:SWISS;Acc:B0XN12]	2	3.76181	1.71093	Y	0.03635	0.996453	-1.17	GO:0000272,GO:0004338,GO:0005576,GO:0046872
104	TBIG030195	Solyc02g071470.2	SRG1	2	40896286	40898199	-	-	KNOWN	Protein SRG1 [Source:SWISS;Acc:Q39224]	2	0.386003	1.71385	Y	0.03825	0.996453	2.12	GO:0010260,GO:0016682,GO:0016706,GO:0046872
105	TBIG030468	Solyc02g078150.2	-	2	42930528	42931940	+	-	KNOWN	-	2	0.265876	1.71882	Y	0.03725	0.996453	2.66	-
106	TBIG018004	Solyc04g077840.2	FK119_ARATH	4	62721331	62722815	+	-	KNOWN	F-box/kelch-repeat protein At5g43190 [Source:SWISS;Acc:Q9FHS6]	1	0	1.73284	Y	0.0001	0.0456689	inf	-
107	TBIG013436	Solyc12g009000.1	HARBI1	12	2301084	2302538	+	-	KNOWN	Putative nuclease HARBI1 [Source:SWISS;Acc:Q96MB7]	2	0.491603	1.79204	Y	0.0404	0.996453	1.83	GO:0004518,GO:0005634,GO:0005737,GO:0005813,GO:0046872,GO:0090305
108	TBIG030376	Solyc02g077240.2	PDC1	2	42240241	42243335	+	-	KNOWN	Pyruvate decarboxylase 1 [Source:SWISS;Acc:P51850]	2	0.442189	1.79656	Y	0.0131	0.944915	1.99	GO:0000287,GO:0004737,GO:0008152,GO:0030976
109	TBIG017641	Solyc04g072320.1	-	4	59348810	59349172	-	-	KNOWN	-	1	0	1.80077	Y	0.0181	0.996453	inf	-
110	TBIG018049	Solyc04g078280.2	CYP75B2	4	63048328	63048907	+	-	KNOWN	Flavonoid 3'-monooxygenase [Source:SWISS;Acc:Q9SBQ9]	1	0	1.83149	Y	0.02735	0.996453	inf	GO:0005506,GO:0005789,GO:0009813,GO:0016021,GO:0016711,GO:0020037
111	TBIG011779	Solyc07g042720.1	PCMP-H88	7	56251306	56252934	+	-	KNOWN	Pentatricopeptide repeat-containing protein At5g06540 [Source:SWISS;Acc:Q9FG16]	2	3.94765	1.83352	Y	0.0443	0.996453	-1.14	-
112	TBIG002346	Solyc01g087810.2	ARA12	1	82696867	82699405	+	-	KNOWN	Subtilisin-like protease [Source:SWISS;Acc:O65351]	2	0.680575	1.87456	Y	0.0224	0.996453	1.43	GO:0004252,GO:0006508,GO:0009505,GO:0043086,GO:0048046,GO:0048359,GO:0080001
113	TBIG025773	Solyc10g081340.1	PKS4	10	62442881	62444362	+	-	KNOWN	Protein PHYTOCHROME KINASE SUBSTRATE 4 [Source:SWISS;Acc:Q9FYE2]	2	4.59561	1.91606	Y	0.017	0.996453	-1.3	GO:0009585,GO:0009638,GO:0010017
114	TBIG032799	Solyc06g033860.1	GDHA	6	23311507	23315504	+	-	KNOWN	Glutamate dehydrogenase A [Source:SWISS;Acc:O04937]	2	0.425257	1.919	Y	0.03775	0.996453	2.14	GO:0004353,GO:0006520
115	TBIG006965	Solyc09g098080.2	GT3	9	71984373	71987340	+	-	KNOWN	Putative UDP-glucose flavonoid 3-O-glucosyltransferase 3 [Source:SWISS;Acc:Q66PF3]	2	0.444971	1.93698	Y	0.0241	0.996453	2.09	GO:0016758
116	TBIG011043	Solyc07g016040.1	yaaO	7	6204546	6205075	+	-	KNOWN	Uncharacterized protein YaaO [Source:SWISS;Acc:P37536]	1	0	2.00578	Y	0.01315	0.944915	inf	GO:0008152,GO:0016831,GO:0030170
117	TBIG021834	Solyc08g023660.2	KIRO_ACTDE	8	26737023	26738299	-	-	KNOWN	Kirola [Source:SWISS;Acc:P85524]	2	9.62046	2.07574	Y	0.005	0.589674	-2.25	GO:0009607,GO:0016068
118	TBIG033482	Solyc06g059740.2	ADH2	6	37606747	37608946	+	-	KNOWN	Alcohol dehydrogenase 2 [Source:SWISS;Acc:P28032]	2	0.410462	2.14439	Y	0.0128	0.944915	2.35	GO:0001666,GO:0004022,GO:0005829,GO:0005886,GO:0008270,GO:0009651,GO:0009862,GO:0010310,GO:0045333,GO:0046686
119	TBIG031062	Solyc02g083930.1	-	2	47175343	47175666	+	-	KNOWN	-	1	0	2.14982	Y	0.0181	0.996453	inf	-
120	TBIG025328	Solyc10g075080.1	-	10	58790557	58790925	+	-	KNOWN	-	1	0	2.22698	Y	0.00505	0.589674	inf	-
121	TBIG029557	Solyc02g063400.1	Q9FGK4_ARATH	2	35489546	35489912	-	-	KNOWN	None [Source:SWISS;Acc:Q9FGK4]	1	0	2.31819	Y	0.0181	0.996453	inf	GO:0016021
122	TBIG015376	Solyc12g096200.1	MYB4	12	65220475	65221497	-	-	KNOWN	Myb-related protein Myb4 [Source:SWISS;Acc:Q7XBH4]	1	0	2.3327	Y	0.00505	0.589674	inf	GO:0003677,GO:0003682,GO:0005634,GO:0006351,GO:0006355,GO:0006950
123	TBIG012036	Solyc07g049280.2	PFP	7	59535346	59542928	-	-	KNOWN	Pyrophosphate--fructose 6-phosphate 1-phosphotransferase subunit beta [Source:SWISS;Acc:P21343]	2	4.26798	2.34035	Y	0.0462	0.996453	-0.9	GO:0003872,GO:0005524,GO:0005945,GO:0006002,GO:0006096,GO:0009793,GO:0010318,GO:0015979,GO:0016036,GO:0019375,GO:0047334
124	TBIG024027	Solyc10g009130.2	-	10	3135420	3137758	-	-	KNOWN	-	2	9.56166	2.37377	Y	0.0177	0.996453	-2.04	-
125	TBIG002717	Solyc01g094490.2	-	1	85948845	85949598	+	-	KNOWN	-	2	6.32556	2.39653	Y	0.0322	0.996453	-1.43	-
126	TBIG024247	Solyc10g018190.1	H6H	10	6939780	6941202	+	-	KNOWN	Hyoscyamine 6-dioxygenase [Source:SWISS;Acc:P24397]	2	5.4574	2.49201	Y	0.04755	0.996453	-1.16	GO:0005506,GO:0031418,GO:0047998
127	TBIG006535	Solyc09g082890.1	ACA13	9	68568305	68569456	-	-	KNOWN	Putative calcium-transporting ATPase 13, plasma membrane-type [Source:SWISS;Acc:Q9LIK7]	2	0.580762	2.49881	Y	0.0256	0.996453	2.07	GO:0005388,GO:0005524,GO:0016021,GO:0046872
128	TBIG012529	Solyc07g056000.2	XTH15	7	63901549	63902824	+	-	KNOWN	Probable xyloglucan endotransglucosylase/hydrolase protein 15 [Source:SWISS;Acc:Q38911]	2	0.54255	2.50641	Y	0.03425	0.996453	2.17	GO:0004553,GO:0005618,GO:0006073,GO:0016762,GO:0048046
129	TBIG014803	Solyc12g036450.1	RPS7A	12	52042968	52044343	+	-	KNOWN	40S ribosomal protein S7-1 [Source:SWISS;Acc:Q9C514]	1	0	2.50683	Y	0.0181	0.996453	inf	GO:0003735,GO:0005618,GO:0005886,GO:0006364,GO:0006412,GO:0009507,GO:0022627,GO:0030686,GO:0032040,GO:0042274
130	TBIG024714	Solyc10g047410.1	psbC	10	40795230	40797849	+	-	KNOWN	Photosystem II CP43 chlorophyll apoprotein [Source:SWISS;Acc:Q2VEI0]	2	6.24987	2.51921	Y	0.0283	0.996453	-1.34	GO:0009523,GO:0009535,GO:0009772,GO:0016021,GO:0016168,GO:0018298,GO:0030076,GO:0045156
131	TBIG028685	Solyc11g073040.1	-	11	56158948	56159256	-	-	KNOWN	-	1	0	2.52824	Y	0.0181	0.996453	inf	-
132	TBIG021499	Solyc08g014430.2	FH1	8	4481450	4485566	+	-	KNOWN	Formin-like protein 1 [Source:SWISS;Acc:Q8S0F0]	2	5.06254	2.5721	Y	0.01945	0.996453	-1.01	GO:0005884,GO:0016021,GO:0045010
133	TBIG005944	Solyc09g063150.2	GST23_MAIZE	9	61196661	61198435	+	-	KNOWN	Glutathione transferase GST 23 [Source:SWISS;Acc:Q9FQA3]	2	0.497098	2.57333	Y	0.04035	0.996453	2.34	GO:0004364,GO:0006952
134	TBIG018834	Solyc05g007850.1	N	5	2291533	2295531	+	-	KNOWN	TMV resistance protein N [Source:SWISS;Acc:Q40392]	2	4.47558	2.57475	Y	0.03235	0.996453	-0.831	GO:0005524,GO:0005737,GO:0007165,GO:0009626,GO:0043531
135	TBIG008246	Solyc03g063370.2	PCMP-E16	3	34519297	34520558	-	-	KNOWN	Pentatricopeptide repeat-containing protein At5g39350 [Source:SWISS;Acc:Q9FLZ9]	1	0	2.57531	Y	0.00505	0.589674	inf	-
136	TBIG004584	Solyc09g007260.2	RAP2-7	9	856629	859952	+	-	KNOWN	Ethylene-responsive transcription factor RAP2-7 [Source:SWISS;Acc:Q9SK03]	2	4.73622	2.59586	Y	0.04145	0.996453	-0.901	GO:0003677,GO:0003700,GO:0005634,GO:0006351,GO:0009873
137	TBIG030795	Solyc02g081360.2	AAE11	2	45353341	45355412	+	-	KNOWN	Butyrate--CoA ligase AAE11, peroxisomal [Source:SWISS;Acc:Q9C8D4]	2	1.18568	2.64159	Y	0.03685	0.996453	1.12	GO:0005777,GO:0019605,GO:0047760
138	TBIG009872	Solyc03g116890.2	WRKY40	3	66139861	66142290	-	-	KNOWN	Probable WRKY transcription factor 40 [Source:SWISS;Acc:Q9SAH7]	2	0.957193	2.66795	Y	0.0305	0.996453	1.45	GO:0002237,GO:0003700,GO:0005634,GO:0006351,GO:0009611,GO:0009751,GO:0010200,GO:0042742,GO:0043565,GO:0050691,GO:0050832
139	TBIG033462	Solyc06g054570.1	GRXS2	6	37316715	37317026	+	-	KNOWN	Monothiol glutaredoxin-S2 [Source:SWISS;Acc:Q8L8Z8]	1	0	2.71431	Y	0.0181	0.996453	inf	GO:0005737,GO:0009055,GO:0015035,GO:0045454,GO:0046872,GO:0051537
140	TBIG026528	Solyc11g007870.1	-	11	2096163	2096462	+	-	KNOWN	-	1	0	2.75556	Y	0.0181	0.996453	inf	-
141	TBIG021124	Solyc08g005710.2	CPS2	8	565586	570966	+	-	KNOWN	Copal-8-ol diphosphate hydratase, chloroplastic [Source:SWISS;Acc:G3CCC0]	2	4.97758	2.76643	Y	0.0445	0.996453	-0.881	GO:0000287,GO:0009507,GO:0010333,GO:0016836,GO:1902243,GO:1902247
142	TBIG023884	Solyc10g007790.2	-	10	2019025	2021624	+	-	KNOWN	-	1	0	2.84368	Y	0.01315	0.944915	inf	-
143	TBIG003732	Solyc01g105320.2	AMC1	1	93526857	93528970	-	-	KNOWN	Metacaspase-1 [Source:SWISS;Acc:Q7XJE6]	2	1.0689	2.87962	Y	0.0366	0.996453	1.4	GO:0004197,GO:0006508,GO:0006952,GO:0043068
144	TBIG014377	Solyc12g044840.1	Y4407_SELML	12	37683740	37687914	-	-	KNOWN	Inactive protein kinase SELMODRAFT_444075 [Source:SWISS;Acc:P0DH62]	2	5.14801	2.90081	Y	0.03875	0.996453	-0.861	GO:0004672,GO:0005524
145	TBIG017200	Solyc04g053010.1	AX6B_SOYBN	4	51306317	51306763	+	-	KNOWN	Auxin-induced protein 6B [Source:SWISS;Acc:P33083]	1	0	2.97157	Y	0.00055	0.17661	inf	GO:0009734
146	TBIG033227	Solyc06g051320.2	ACT	6	34562723	34564882	+	-	KNOWN	Vinorine synthase [Source:SWISS;Acc:Q70PR7]	2	6.10584	2.99037	Y	0.025	0.996453	-1.06	GO:0009820,GO:0050636
147	TBIG029795	Solyc02g067610.1	-	2	37748769	37749092	+	-	KNOWN	-	1	0	3.02344	Y	0.01315	0.944915	inf	-
148	TBIG015152	Solyc12g088170.1	BEAT	12	63622334	63624116	+	-	KNOWN	Acetyl-CoA-benzylalcohol acetyltransferase [Source:SWISS;Acc:O64988]	2	7.23873	3.02561	Y	0.0081	0.777865	-1.29	GO:0016747
149	TBIG032342	Solyc06g007580.1	-	6	1578789	1579688	+	-	KNOWN	-	2	0.5917	3.03503	Y	0.02425	0.996453	2.33	-
150	TBIG014329	Solyc12g049350.1	MYB12	12	37018697	37021219	+	-	KNOWN	Transcription factor MYB12 [Source:SWISS;Acc:O22264]	2	6.80768	3.12903	Y	0.04285	0.996453	-1.15	GO:0003677,GO:0003682,GO:0003700,GO:0005634,GO:0006351,GO:0009723,GO:0009733,GO:0009813,GO:0045893
151	TBIG033737	Solyc06g063170.2	GLR2.8	6	39899081	39902763	+	-	KNOWN	Glutamate receptor 2.8 [Source:SWISS;Acc:Q9C5V5]	2	5.81979	3.13172	Y	0.017	0.996453	-0.927	GO:0004970,GO:0005234,GO:0005262,GO:0005886,GO:0008066,GO:0016021,GO:0019722,GO:0035235,GO:0071230
152	TBIG030469	Solyc02g078160.2	-	2	42934532	42936396	+	-	KNOWN	-	2	1.13521	3.14661	Y	0.0442	0.996453	1.44	-
153	TBIG023441	Solyc08g081890.2	ABCC10	8	64806311	64812302	-	-	KNOWN	ABC transporter C family member 10 [Source:SWISS;Acc:Q9LYS2]	2	5.13654	3.17271	Y	0.0396	0.996453	-0.728	GO:0005524,GO:0005774,GO:0008559,GO:0016021,GO:0042626
154	TBIG026078	Solyc10g085280.1	U3UA11_CATRO	10	64511540	64513044	+	-	KNOWN	None [Source:SWISS;Acc:U3UA11]	2	6.3307	3.25982	Y	0.03385	0.996453	-0.991	-
155	TBIG028526	Solyc11g071470.1	ACT-2	11	54930183	54931514	+	-	KNOWN	Agmatine coumaroyltransferase-2 [Source:SWISS;Acc:A9ZPJ7]	2	0.414611	3.2622	Y	0.01255	0.944915	2.94	GO:0047634
156	TBIG028348	Solyc11g068720.1	Y5162_ARATH	11	53352238	53355895	+	-	KNOWN	Uncharacterized protein At5g41620 [Source:SWISS;Acc:Q66GQ2]	2	6.04246	3.2755	Y	0.02085	0.996453	-0.917	GO:0005886,GO:0009507
157	TBIG013426	Solyc12g008900.1	CKX3	12	2209297	2213073	-	-	KNOWN	Cytokinin dehydrogenase 3 [Source:SWISS;Acc:Q9LTS3]	2	0.381127	3.28558	Y	0.0094	0.83267	3.07	GO:0005773,GO:0005783,GO:0008131,GO:0008762,GO:0009823,GO:0019139,GO:0050660
158	TBIG029807	Solyc02g067730.1	REX4	2	37846237	37848096	-	-	KNOWN	RNA exonuclease 4 [Source:SWISS;Acc:Q08237]	2	1.09542	3.41858	Y	0.03675	0.996453	1.61	GO:0000027,GO:0003676,GO:0005634,GO:0006364,GO:0008408
159	TBIG016677	Solyc04g026020.2	-	4	19814414	19817933	-	-	KNOWN	-	2	1.77386	3.42679	Y	0.0438	0.996453	0.917	-
160	TBIG025000	Solyc10g051250.1	RLP12	10	51814501	51814809	+	-	KNOWN	Receptor-like protein 12 [Source:SWISS;Acc:Q9C9H7]	1	0	3.47011	Y	0.0181	0.996453	inf	GO:0005886,GO:0016021
161	TBIG027490	Solyc11g030550.1	CCNB1_MEDSV	11	21853496	21854963	+	-	KNOWN	G2/mitotic-specific cyclin-1 [Source:SWISS;Acc:P46277]	1	0	3.54093	Y	0.01315	0.944915	inf	GO:0000079,GO:0005634,GO:0007067,GO:0051301
162	TBIG014379	Solyc12g044820.1	ABCC8	12	37714905	37720440	+	-	KNOWN	ABC transporter C family member 8 [Source:SWISS;Acc:Q8LGU1]	2	7.65585	3.55244	Y	0.00115	0.302996	-1.14	GO:0005524,GO:0006200,GO:0008559,GO:0016021
163	TBIG027864	Solyc11g039560.1	-	11	43640433	43640705	+	-	KNOWN	-	1	0	3.61966	Y	0.02735	0.996453	inf	-
164	TBIG026819	Solyc11g011650.1	AXX15_SOYBN	11	4693059	4693334	-	-	KNOWN	Auxin-induced protein X15 [Source:SWISS;Acc:P33082]	1	0	3.71774	Y	0.02735	0.996453	inf	GO:0009734
165	TBIG021447	Solyc08g013900.2	NLP9	8	3361172	3366483	-	-	KNOWN	Protein NLP9 [Source:SWISS;Acc:Q9M1B0]	2	6.15899	3.75304	Y	0.03655	0.996453	-0.748	GO:0003677,GO:0003700,GO:0005634,GO:0006351
166	TBIG015519	Solyc12g098590.1	F8WKW0_9GENT	12	66046544	66048590	+	-	KNOWN	None [Source:SWISS;Acc:F8WKW0]	2	7.84799	3.7737	Y	0.02215	0.996453	-1.09	GO:0016758
167	TBIG032903	Solyc06g035940.2	ANL2	6	25290922	25306791	+	-	KNOWN	Homeobox-leucine zipper protein ANTHOCYANINLESS 2 [Source:SWISS;Acc:Q0WV12]	2	9.73165	3.7778	Y	0.00045	0.154133	-1.4	GO:0003700,GO:0005634,GO:0006351,GO:0008289,GO:0042335,GO:0043481,GO:0043565,GO:0048765
168	TBIG008256	Solyc03g063480.2	-	3	34594044	34595707	-	-	KNOWN	-	2	0.841206	3.81607	Y	0.03685	0.996453	2.15	-
169	TBIG029788	Solyc02g067550.1	-	2	37707392	37708063	+	-	KNOWN	-	1	0	3.82904	Y	0.01315	0.944915	inf	-
170	TBIG006755	Solyc09g091000.2	STH-2	9	70360338	70361437	+	-	KNOWN	Pathogenesis-related protein STH-2 [Source:SWISS;Acc:P17642]	2	0.892168	3.87539	Y	0.0394	0.996453	2.09	GO:0006952,GO:0009607
171	TBIG030148	Solyc02g071090.2	PUP9	2	40577052	40579474	-	-	KNOWN	Probable purine permease 9 [Source:SWISS;Acc:O49726]	2	7.23874	3.90402	Y	0.0408	0.996453	-0.924	GO:0006810,GO:0016021
172	TBIG017196	Solyc04g052970.1	ARG7	4	51296011	51296322	-	-	KNOWN	Indole-3-acetic acid-induced protein ARG7 [Source:SWISS;Acc:P32295]	1	0	3.90613	Y	0.00505	0.589674	inf	-
173	TBIG025472	Solyc10g078470.1	tyrP	10	60286147	60287828	-	-	KNOWN	Tyrosine-specific transport protein [Source:SWISS;Acc:P0AAD5]	2	9.56007	4.12807	Y	0.00585	0.642877	-1.24	GO:0005887,GO:0015173
174	TBIG002550	Solyc01g090840.2	ZAT9	1	84543317	84545364	+	-	KNOWN	Zinc finger protein ZAT9 [Source:SWISS;Acc:Q9M202]	2	1.79765	4.18329	Y	0.04665	0.996453	1.19	GO:0003700,GO:0005634,GO:0006351,GO:0046872
175	TBIG009196	Solyc03g098720.2	MIR	3	60996403	60997382	+	-	KNOWN	Miraculin [Source:SWISS;Acc:P13087]	2	0.741243	4.19305	Y	0.02045	0.996453	2.47	GO:0004866,GO:0010951
176	TBIG018653	Solyc05g006140.1	UGT74B1	5	844631	845308	-	-	KNOWN	UDP-glycosyltransferase 74B1 [Source:SWISS;Acc:O48676]	2	9.63506	4.2261	Y	0.0454	0.996453	-1.22	GO:0019761,GO:0042742,GO:0047251,GO:0052544
177	TBIG019057	Solyc05g010060.2	PHO1-H1	5	4268423	4273628	+	-	KNOWN	Phosphate transporter PHO1 homolog 1 [Source:SWISS;Acc:Q93ZF5]	2	1.94823	4.45193	Y	0.0112	0.913378	1.16	GO:0005886,GO:0006817,GO:0016021,GO:0016036
178	TBIG005902	Solyc09g061700.2	Q8GXU5_ARATH	9	60194593	60196997	-	-	KNOWN	None [Source:SWISS;Acc:Q8GXU5]	2	1.62122	4.46457	Y	0.0252	0.996453	1.43	GO:0006792,GO:0010438
179	TBIG002555	Solyc01g090890.2	SPX3	1	84594782	84597221	+	-	KNOWN	SPX domain-containing protein 3 [Source:SWISS;Acc:Q5PP62]	2	0.855182	4.51525	Y	0.0082	0.780177	2.37	GO:0016036,GO:0080040
180	TBIG010294	Solyc03g120990.2	MODA	3	69215082	69220211	+	-	KNOWN	NADP-dependent malic enzyme, chloroplastic [Source:SWISS;Acc:P36444]	2	2.43782	4.6058	Y	0.0406	0.996453	0.885	GO:0004473,GO:0006108,GO:0009507,GO:0016619,GO:0046872,GO:0051287
181	TBIG033056	Solyc06g048620.2	Y3804_ARATH	6	31375794	31379499	+	-	KNOWN	Probably inactive leucine-rich repeat receptor-like protein kinase At3g28040 [Source:SWISS;Acc:Q9LRT1]	2	7.93311	4.65342	Y	0.02335	0.996453	-0.803	GO:0004672,GO:0005524,GO:0016021
182	TBIG031359	Solyc02g086850.1	REXO4	2	49458957	49461222	+	-	KNOWN	RNA exonuclease 4 [Source:SWISS;Acc:Q9GZR2]	2	1.73135	4.93394	Y	0.0242	0.996453	1.48	GO:0003676,GO:0003700,GO:0004527,GO:0005730,GO:0090305
183	TBIG005158	Solyc09g014860.2	LOR15_ARATH	9	7060471	7064480	-	-	KNOWN	Protein LURP-one-related 15 [Source:SWISS;Acc:Q9LZX1]	2	1.48178	5.02157	Y	0.0499	0.996453	1.73	GO:0009507
184	TBIG007062	Solyc03g005320.2	KCS11	3	183106	186591	-	-	KNOWN	3-ketoacyl-CoA synthase 11 [Source:SWISS;Acc:O48780]	2	9.05978	5.21388	Y	0.02165	0.996453	-0.83	GO:0006633,GO:0009409,GO:0009416,GO:0016021,GO:0033807
185	TBIG004908	Solyc09g010450.1	MEE40	9	3813996	3816296	+	-	KNOWN	Pentatricopeptide repeat-containing protein At3g53700, chloroplastic [Source:SWISS;Acc:Q9LFF1]	2	8.45396	5.25113	Y	0.04375	0.996453	-0.72	GO:0009507,GO:0009793
186	TBIG007321	Solyc03g007770.2	SLAH3	3	2317854	2320686	+	-	KNOWN	S-type anion channel SLAH3 [Source:SWISS;Acc:Q9FLV9]	2	9.18315	5.28008	Y	0.02885	0.996453	-0.832	GO:0005886,GO:0006811,GO:0006873,GO:0016021,GO:0055085
187	TBIG007765	Solyc03g044090.2	NPY2	3	8038875	8043168	+	-	KNOWN	BTB/POZ domain-containing protein NPY2 [Source:SWISS;Acc:O80970]	2	8.71559	5.37725	Y	0.04445	0.996453	-0.73	GO:0009958,GO:0016567,GO:0071944
188	TBIG015723	Solyc04g005230.2	HIDH	4	179694	181614	-	-	KNOWN	2-hydroxyisoflavanone dehydratase [Source:SWISS;Acc:Q5NUF3]	2	1.78839	5.39778	Y	0.0152	0.996453	1.56	GO:0004091,GO:0009717,GO:0009813,GO:0033987
189	TBIG018710	Solyc05g006710.2	-	5	1370852	1373977	+	-	KNOWN	-	1	0	5.45881	Y	0.02735	0.996453	inf	-
190	TBIG022601	Solyc08g068600.2	HDC	8	57730921	57733032	-	-	KNOWN	Histidine decarboxylase [Source:SWISS;Acc:P54772]	2	2.65959	5.56141	Y	0.03655	0.996453	1.03	GO:0004398,GO:0019752,GO:0030170
191	TBIG032569	Solyc06g009780.2	ATK4	6	3783983	3789999	+	-	KNOWN	Kinesin-4 [Source:SWISS;Acc:O81635]	2	8.79153	5.56823	Y	0.04145	0.996453	-0.692	GO:0003777,GO:0005524,GO:0005737,GO:0005871,GO:0005874,GO:0007018,GO:0008017,GO:0016887
192	TBIG018319	Solyc04g080920.1	PAP2	4	64973575	64976085	-	-	KNOWN	Purple acid phosphatase 2 [Source:SWISS;Acc:Q9SDZ9]	2	1.47607	5.57907	Y	0.00385	0.517133	1.88	GO:0003993,GO:0005576,GO:0046872
193	TBIG000183	Solyc01g006780.2	-	1	1359806	1360424	-	-	KNOWN	-	2	2.07775	5.6093	Y	0.0444	0.996453	1.4	-
194	TBIG014365	Solyc12g044950.1	FAD2-2	12	37581272	37582373	+	-	KNOWN	Omega-6 fatty acid desaturase, endoplasmic reticulum isozyme 2 [Source:SWISS;Acc:P48631]	2	1.10626	5.62871	Y	0.00975	0.845453	2.31	GO:0005789,GO:0006636,GO:0016021,GO:0016717
195	TBIG020940	Solyc05g055530.2	B'ALPHA	5	65139613	65140338	-	-	KNOWN	Serine/threonine protein phosphatase 2A 57 kDa regulatory subunit B' alpha isoform [Source:SWISS;Acc:O04375]	2	11.6951	5.63186	Y	0.0449	0.996453	-1.09	GO:0000159,GO:0007165,GO:0008601,GO:0042325
196	TBIG011616	Solyc07g040960.1	HARBI1	7	51226820	51228319	+	-	KNOWN	Putative nuclease HARBI1 [Source:SWISS;Acc:Q96MB7]	2	1.9683	5.6586	Y	0.00735	0.729709	1.49	GO:0004518,GO:0005634,GO:0005737,GO:0005813,GO:0046872,GO:0090305
197	TBIG004649	Solyc09g007900.2	PAL5	9	1419041	1422226	-	-	KNOWN	Phenylalanine ammonia-lyase [Source:SWISS;Acc:P26600]	2	24.8541	5.70531	Y	5e-05	0.0250622	-2.16	GO:0005737,GO:0006559,GO:0009800,GO:0045548
198	TBIG010858	Solyc07g008240.2	HB1	7	2965697	2967964	-	-	KNOWN	Non-symbiotic hemoglobin 1 [Source:SWISS;Acc:Q947C5]	2	2.1408	5.74105	Y	0.03755	0.996453	1.39	GO:0005506,GO:0015671,GO:0019825,GO:0020037
199	TBIG006837	Solyc09g091760.1	FMA	9	70981101	70982599	+	-	KNOWN	Transcription factor FAMA [Source:SWISS;Acc:Q56YJ8]	2	11.664	5.87244	Y	0.04335	0.996453	-1.02	GO:0003677,GO:0003700,GO:0005634,GO:0006351,GO:0010052,GO:0045597,GO:0045893,GO:0051782
200	TBIG008174	Solyc03g062740.2	Q1H595_ARATH	3	32058073	32059016	+	-	KNOWN	None [Source:SWISS;Acc:Q1H595]	1	0	5.88773	Y	0.00155	0.303372	inf	GO:0005829,GO:0006397,GO:0019013,GO:0030529
201	TBIG023227	Solyc08g079880.1	SDD1	8	63314759	63317023	+	-	KNOWN	Subtilisin-like protease SDD1 [Source:SWISS;Acc:O64495]	2	9.73548	5.98107	Y	0.04045	0.996453	-0.736	GO:0004252,GO:0005618,GO:0006508,GO:0009897,GO:0010103,GO:0042127,GO:0043086,GO:0048046
202	TBIG021849	Solyc08g023490.2	PPR28_ARATH	8	27629163	27632016	+	-	KNOWN	Pentatricopeptide repeat-containing protein At1g09900 [Source:SWISS;Acc:Q3EDF8]	2	9.78708	5.98612	Y	0.0339	0.996453	-0.743	GO:0016020
203	TBIG025457	ENSRNA049458698	-	10	60153144	60153438	+	-	KNOWN	-	1	0	6.01364	Y	0.00405	0.520197	inf	-
204	TBIG032380	Solyc06g007970.2	ATSDI1	6	1822287	1825304	-	-	KNOWN	Tetratricopeptide repeat (TPR)-like superfamily protein(ATSDI1) [Source:SWISS;Acc:Q8GXU5]	2	1.1846	6.08783	Y	0.00605	0.642877	2.33	GO:0006792,GO:0010438
205	TBIG012170	Solyc07g052510.2	PER3	7	61020110	61021912	+	-	KNOWN	Peroxidase 3 [Source:SWISS;Acc:O23044]	2	1.46544	6.13336	Y	0.0017	0.314745	2.03	GO:0004601,GO:0005576,GO:0005783,GO:0009269,GO:0009409,GO:0020037,GO:0042538,GO:0042744,GO:0046872
206	TBIG026041	Solyc10g084920.1	PRA1A3	10	64276129	64278850	-	-	KNOWN	PRA1 family protein A3 [Source:SWISS;Acc:Q8W115]	2	12.7903	6.1815	Y	0.0419	0.996453	-1.08	GO:0005783,GO:0010008,GO:0016021,GO:0016192
207	TBIG013905	Solyc12g017530.1	-	12	6800110	6800403	+	-	KNOWN	-	2	26.1948	6.18472	Y	0.0439	0.996453	-2.12	-
208	TBIG018954	Solyc05g009040.2	Y5392_ARATH	5	3204827	3207336	-	-	KNOWN	Probable receptor-like protein kinase At5g39020 [Source:SWISS;Acc:Q9FID6]	2	2.61873	6.1889	Y	0.00885	0.804763	1.21	GO:0004674,GO:0005524,GO:0016021
209	TBIG014312	Solyc12g049520.1	-	12	36716956	36718214	+	-	KNOWN	-	2	14.2181	6.25293	Y	0.03355	0.996453	-1.22	-
210	TBIG000368	Solyc01g008420.2	MATE	1	2504346	2512080	+	-	KNOWN	MATE efflux family protein 1 [Source:SWISS;Acc:Q9SYD6]	2	10.4795	6.26391	Y	0.0333	0.996453	-0.776	GO:0005886,GO:0006811,GO:0015238,GO:0015297,GO:0016021
211	TBIG006754	Solyc09g090990.2	STH-2	9	70355642	70357036	-	-	KNOWN	Pathogenesis-related protein STH-2 [Source:SWISS;Acc:P17642]	2	0.932496	6.30413	Y	0.01405	0.976681	2.72	GO:0006952,GO:0009607
212	TBIG011993	Solyc07g047860.2	F4IGA5_ARATH	7	59083770	59091154	-	-	KNOWN	None [Source:SWISS;Acc:F4IGA5]	2	9.54229	6.30848	Y	0.0494	0.996453	-0.63	GO:0009507
213	TBIG030149	Solyc02g071100.2	PUP9	2	40583040	40584966	-	-	KNOWN	Probable purine permease 9 [Source:SWISS;Acc:O49726]	2	11.6887	6.35674	Y	0.03025	0.996453	-0.912	GO:0006810,GO:0016021
214	TBIG008780	Solyc03g093560.1	ERF5	3	54945453	54946187	-	-	KNOWN	Ethylene-responsive transcription factor 5 [Source:SWISS;Acc:Q40478]	2	2.37295	6.51311	Y	0.0244	0.996453	1.42	GO:0003677,GO:0003700,GO:0005634,GO:0006351,GO:0006952,GO:0009873
215	TBIG006842	Solyc09g091810.1	-	9	71023814	71024077	-	-	KNOWN	-	2	54.7098	6.71379	Y	0.0323	0.996453	-3.06	-
216	TBIG006887	Solyc09g092260.2	ATJ20	9	71398638	71400207	+	-	KNOWN	Chaperone protein dnaJ 20, chloroplastic [Source:SWISS;Acc:Q9SDN0]	2	1.57973	6.79732	Y	0.011	0.907876	2.07	GO:0005634,GO:0009507
217	TBIG025600	Solyc10g079710.1	-	10	61212074	61215603	+	-	KNOWN	-	2	2.60222	7.09209	Y	0.02215	0.996453	1.41	-
218	TBIG007130	Solyc03g005970.2	RNF144A	3	656202	658609	-	-	KNOWN	Probable E3 ubiquitin-protein ligase RNF144A [Source:SWISS;Acc:P50876]	2	2.28909	7.13041	Y	0.0143	0.976681	1.61	GO:0005794,GO:0008270,GO:0016021,GO:0016567,GO:0016874
219	TBIG024827	Solyc10g049560.1	Q9FFZ1_ARATH	10	46138652	46142096	-	-	KNOWN	None [Source:SWISS;Acc:Q9FFZ1]	1	0	7.13248	Y	0.00505	0.589674	inf	GO:0009507,GO:0015996,GO:0080124
220	TBIG001690	Solyc01g066260.2	-	1	73713941	73714482	-	-	KNOWN	-	2	1.31165	7.2822	Y	0.0221	0.996453	2.44	-
221	TBIG021360	Solyc08g008050.2	RAMP	8	2541278	2544496	+	-	KNOWN	Probable aquaporin PIP-type pTOM75 [Source:SWISS;Acc:Q08451]	2	3.11212	7.39312	Y	0.0239	0.996453	1.21	GO:0005215,GO:0005886,GO:0006950,GO:0016021
222	TBIG013175	Solyc12g005610.1	ERL2	12	323976	324962	+	-	KNOWN	LRR receptor-like serine/threonine-protein kinase ERL2 [Source:SWISS;Acc:Q6XAT2]	2	3.48308	7.43768	Y	0.0477	0.996453	1.06	GO:0004674,GO:0005524,GO:0009553,GO:0010103,GO:0016021,GO:0048481
223	TBIG010219	Solyc03g120260.2	Beta'-COP 2	3	68710689	68713008	+	-	KNOWN	Coatomer subunit beta'-2 [Source:SWISS;Acc:Q9C827]	2	3.52594	7.6167	Y	0.03355	0.996453	1.08	GO:0005198,GO:0006886,GO:0016192,GO:0030117,GO:0030663
224	TBIG020389	Solyc05g050290.1	GH3.5	5	60369920	60372777	+	-	KNOWN	Probable indole-3-acetic acid-amido synthetase GH3.5 [Source:SWISS;Acc:Q6I581]	1	0	7.68477	Y	0.00155	0.303372	inf	GO:0009416,GO:0009733,GO:0016874
225	TBIG011759	Solyc07g042520.2	SUS1_SOLTU	7	55816657	55820439	-	-	KNOWN	Sucrose synthase [Source:SWISS;Acc:P10691]	2	3.55335	7.81016	Y	0.00315	0.472523	1.1	GO:0005985,GO:0009058,GO:0016157
226	TBIG022928	Solyc08g076900.2	-	8	60827756	60828982	+	-	KNOWN	-	2	3.35146	7.82425	Y	0.01575	0.996453	1.19	-
227	TBIG009563	Solyc03g113910.2	SN2	3	63948891	63951267	+	-	KNOWN	Snakin-2 [Source:SWISS;Acc:Q93X17]	2	3.17903	7.90994	Y	0.0385	0.996453	1.28	GO:0005576,GO:0005618,GO:0006952
228	TBIG026266	Solyc11g005290.1	ATL78	11	234613	235245	+	-	KNOWN	RING-H2 finger protein ATL78 [Source:SWISS;Acc:Q6NQG7]	2	1.86214	7.91389	Y	0.01715	0.996453	2.05	GO:0008270,GO:0016021,GO:0016567
229	TBIG002651	Solyc01g091840.2	UTR4	1	85391990	85394987	+	-	KNOWN	UDP-galactose/UDP-glucose transporter 4 [Source:SWISS;Acc:Q9LDX3]	2	3.7884	7.94081	Y	0.0283	0.996453	1.03	GO:0008643,GO:0016021,GO:0055085
230	TBIG003003	Solyc01g097260.2	-	1	88174540	88177976	-	-	KNOWN	-	1	0	7.94465	Y	0.00505	0.589674	inf	-
231	TBIG033671	Solyc06g062550.2	Pyrophosphate-specific phosphatase 2	6	39470100	39471511	+	-	KNOWN	Inorganic pyrophosphatase 2 [Source:SWISS;Acc:Q9FZ62]	2	1.54378	8.07393	Y	0.00175	0.315476	2.35	GO:0004427,GO:0046872,GO:0051262,GO:0052731,GO:0052732
232	TBIG010329	Solyc03g121340.1	-	3	69464649	69464909	+	-	KNOWN	-	1	0	8.33378	Y	0.0181	0.996453	inf	-
233	TBIG023198	Solyc08g079600.2	Y4276_ARATH	8	63099217	63100636	+	-	KNOWN	Uncharacterized protein At4g22758 [Source:SWISS;Acc:Q56XJ7]	2	15.1585	8.44447	Y	0.04445	0.996453	-0.877	-
234	TBIG034463	Solyc06g073040.1	Q9LZW2_ARATH	6	45001255	45001622	-	-	KNOWN	None [Source:SWISS;Acc:Q9LZW2]	1	0	8.50174	Y	0.02735	0.996453	inf	GO:0003677,GO:0005730,GO:0005856,GO:0045892,GO:0051510
235	TBIG022172	Solyc08g062490.2	WRKY50	8	51155654	51157374	+	-	KNOWN	Probable WRKY transcription factor 50 [Source:SWISS;Acc:Q8VWQ5]	2	3.89882	8.56556	Y	0.0403	0.996453	1.1	GO:0003700,GO:0005634,GO:0006351,GO:0009867,GO:0043565,GO:0050832
236	TBIG002950	Solyc01g096740.2	ZIFL1	1	87752237	87758602	-	-	KNOWN	Protein ZINC INDUCED FACILITATOR-LIKE 1 [Source:SWISS;Acc:Q94BZ1]	2	14.1471	8.60323	Y	0.0337	0.996453	-0.751	GO:0005886,GO:0009414,GO:0009630,GO:0009705,GO:0010540,GO:0016021,GO:0022821,GO:0048364,GO:0080167,GO:0090333
237	TBIG025593	Solyc10g079640.1	ILL6	10	61133810	61144465	-	-	KNOWN	IAA-amino acid hydrolase ILR1-like 6 [Source:SWISS;Acc:Q8VYX0]	2	15.4788	8.61529	Y	0.0165	0.996453	-0.879	GO:0010112,GO:0016787
238	TBIG000271	Solyc01g007490.2	clpP	1	1867188	1869330	-	-	KNOWN	ATP-dependent Clp protease proteolytic subunit [Source:SWISS;Acc:Q2MI76]	2	15.9963	8.63024	Y	0.0435	0.996453	-0.924	GO:0004252,GO:0005524,GO:0006508,GO:0009570
239	TBIG034705	Solyc06g075360.2	TET3	6	46775962	46779568	-	-	KNOWN	Tetraspanin-3 [Source:SWISS;Acc:Q9M1E7]	2	4.49731	8.75112	Y	0.03985	0.996453	0.927	GO:0005886,GO:0009506,GO:0016021
240	TBIG006526	Solyc09g082810.2	-	9	68478739	68480048	+	-	KNOWN	-	2	1.74818	8.80747	Y	0.009	0.811224	2.3	-
241	TBIG031771	Solyc02g090930.2	LIP_RHIMI	2	52398542	52402953	-	-	KNOWN	Lipase [Source:SWISS;Acc:P19515]	2	4.82982	8.84417	Y	0.03465	0.996453	0.839	GO:0004806,GO:0016042
242	TBIG002148	Solyc01g081270.2	GST23_MAIZE	1	80516231	80517572	+	-	KNOWN	Glutathione transferase GST 23 [Source:SWISS;Acc:Q9FQA3]	2	3.83721	8.87556	Y	0.01295	0.944915	1.18	GO:0004364,GO:0006952
243	TBIG018780	Solyc05g007300.2	HVA22C	5	1952953	1954907	-	-	KNOWN	HVA22-like protein c [Source:SWISS;Acc:Q9S784]	2	3.29095	8.9234	Y	0.0341	0.996453	1.41	GO:0009414,GO:0009506,GO:0009737,GO:0016021,GO:0042538
244	TBIG019280	Solyc05g013170.2	-	5	6254353	6256562	-	-	KNOWN	-	2	4.1078	8.94599	Y	0.02565	0.996453	1.09	-
245	TBIG002024	Solyc01g080040.2	DSPTP1	1	79157319	79164740	+	-	KNOWN	Dual specificity protein phosphatase 1 [Source:SWISS;Acc:Q9ZR37]	2	4.26063	9.09028	Y	0.0417	0.996453	1.06	GO:0004725,GO:0005634,GO:0005737,GO:0008138,GO:0035335
246	TBIG022856	Solyc08g076170.1	-	8	60199376	60199624	+	-	KNOWN	-	1	0	9.38244	Y	0.02735	0.996453	inf	-
247	TBIG034083	Solyc06g068500.2	ATJ8	6	42454993	42456979	-	-	KNOWN	Chaperone protein dnaJ 8, chloroplastic [Source:SWISS;Acc:Q9SAG8]	2	3.49588	9.38846	Y	0.00785	0.760969	1.39	GO:0005634,GO:0009416,GO:0009570
248	TBIG023249	Solyc08g080100.2	AGL19	8	63420947	63432079	-	-	KNOWN	Agamous-like MADS-box protein AGL19 [Source:SWISS;Acc:O82743]	2	16.3122	9.39907	Y	0.04545	0.996453	-0.829	GO:0003677,GO:0003700,GO:0005634,GO:0006351,GO:0009908,GO:0010048,GO:0048510
249	TBIG011672	Solyc07g041610.1	-	7	53570528	53570785	+	-	KNOWN	-	1	0	9.49911	Y	0.01315	0.944915	inf	-
250	TBIG006562	Solyc09g083140.2	-	9	68818720	68819700	-	-	KNOWN	-	2	44.178	9.55089	Y	0.0494	0.996453	-2.24	-
251	TBIG020050	Solyc05g040090.1	MEMB12	5	49079878	49080147	+	-	KNOWN	Membrin-12 [Source:SWISS;Acc:Q9FK28]	1	0	9.57879	Y	0.00405	0.520197	inf	GO:0000139,GO:0005795,GO:0005801,GO:0015031,GO:0016021,GO:0045088,GO:0050708
252	TBIG013167	Solyc12g005530.1	DRL27_ARATH	12	299429	299713	+	-	KNOWN	Disease resistance protein At4g27190 [Source:SWISS;Acc:Q9T048]	1	0	9.87506	Y	0.00155	0.303372	inf	GO:0005524,GO:0006952,GO:0017111,GO:0043531
253	TBIG034037	Solyc06g068050.2	Y2416_ARATH	6	42170030	42173371	+	-	KNOWN	Uncharacterized protein At2g34160 [Source:SWISS;Acc:O22969]	2	2.91455	9.94973	Y	0.00755	0.742393	1.74	GO:0003676,GO:0005829
254	TBIG013243	Solyc12g006230.1	Q9SI09_ARATH	12	745631	745882	-	-	KNOWN	None [Source:SWISS;Acc:Q9SI09]	1	0	10.1191	Y	0.0181	0.996453	inf	GO:0008270,GO:0009651,GO:0009687,GO:0009739,GO:0010200
255	TBIG030703	Solyc02g080460.1	K125_ARATH	2	44668165	44669728	-	-	KNOWN	Probable 125 kDa kinesin-related protein [Source:SWISS;Acc:P82266]	1	0	10.1944	Y	0.0181	0.996453	inf	GO:0003777,GO:0005524,GO:0005737,GO:0005871,GO:0005874,GO:0007018
256	TBIG002927	Solyc01g096510.2	SIB2	1	87596368	87597121	-	-	KNOWN	Sigma factor binding protein 2, chloroplastic [Source:SWISS;Acc:O80669]	2	3.5834	10.435	Y	0.01165	0.927981	1.51	GO:0005634,GO:0009507
257	TBIG001804	Solyc01g067440.2	GRXS10	1	76117127	76117760	-	-	KNOWN	Monothiol glutaredoxin-S10 [Source:SWISS;Acc:Q9LIF1]	2	3.16513	10.4497	Y	0.01325	0.948783	1.69	GO:0005634,GO:0005737,GO:0009055,GO:0015035,GO:0045454,GO:0046872,GO:0051537
258	TBIG017844	Solyc04g076280.2	SVP	4	61203256	61209308	+	-	KNOWN	MADS-box protein SVP [Source:SWISS;Acc:Q9FVC1]	2	20.4314	10.5289	Y	0.01065	0.886106	-0.99	GO:0000900,GO:0003677,GO:0003700,GO:0005634,GO:0006351,GO:0009266,GO:0009910,GO:0010076,GO:0010582,GO:0045892,GO:0048438
259	TBIG031597	Solyc02g089200.2	2018-09-02	2	51075019	51079656	+	-	KNOWN	Developmental protein SEPALLATA 2 [Source:SWISS;Acc:P29384]	2	0.250867	10.5393	Y	0.0121	0.941921	5.36	GO:0003677,GO:0003700,GO:0005634,GO:0006351,GO:0030154,GO:0048481
260	TBIG006841	Solyc09g091800.2	-	9	71017751	71019781	+	-	KNOWN	-	2	4.25883	10.596	Y	0.02205	0.996453	1.28	-
261	TBIG031727	Solyc02g090490.2	O23181_ARATH	2	52016684	52018898	-	-	KNOWN	None [Source:SWISS;Acc:O23181]	2	5.4012	10.6108	Y	0.01665	0.996453	0.941	GO:0004620,GO:0006629,GO:0009737
262	TBIG018844	Solyc05g007950.2	RNase LE	5	2373133	2374737	-	-	KNOWN	Extracellular ribonuclease LE [Source:SWISS;Acc:P80022]	2	5.00178	10.6316	Y	0.03545	0.996453	1.05	GO:0003723,GO:0005615,GO:0005618,GO:0006950,GO:0033897,GO:0090305
263	TBIG032917	Solyc06g036080.2	YDA	6	25466708	25477184	-	-	KNOWN	Mitogen-activated protein kinase kinase kinase YODA [Source:SWISS;Acc:Q9CAD5]	2	16.1978	10.7022	Y	0.0498	0.996453	-0.631	GO:0000165,GO:0000186,GO:0004709,GO:0005524,GO:0010098,GO:0010103,GO:0010229,GO:0040008
264	TBIG029707	Solyc02g066820.1	-	2	36971656	36971910	-	-	KNOWN	-	1	0	10.7885	Y	0.00505	0.589674	inf	-
265	TBIG006398	Solyc09g075560.1	GATL7	9	67252709	67253812	-	-	KNOWN	Probable galacturonosyltransferase-like 7 [Source:SWISS;Acc:Q8VYF4]	2	18.0811	10.8641	Y	0.04125	0.996453	-0.768	GO:0000139,GO:0005794,GO:0016021,GO:0045489,GO:0047262
266	TBIG007531	ENSRNA049462307	-	3	4339669	4339974	-	-	KNOWN	-	2	122.673	10.991	Y	0.00125	0.303372	-3.51	-
267	TBIG006120	Solyc09g065890.2	PLA16_ARATH	9	64183547	64186890	+	-	KNOWN	Phospholipase A1-Igamma2, chloroplastic [Source:SWISS;Acc:Q3EBR6]	2	6.37044	11.2207	Y	0.0467	0.996453	0.783	GO:0004806,GO:0008970,GO:0009507,GO:0016042,GO:0047714
268	TBIG003416	Solyc01g101260.2	-	1	91072217	91072952	+	-	KNOWN	-	2	2.81087	11.3682	Y	0.0032	0.473117	1.98	-
269	TBIG027586	Solyc11g045460.1	CXE15	11	30442661	30443404	+	-	KNOWN	Probable carboxylesterase 15 [Source:SWISS;Acc:Q9FG13]	2	5.10594	11.4557	Y	0.04375	0.996453	1.13	GO:0004091
270	TBIG023465	Solyc08g082120.2	-	8	65005934	65007538	+	-	KNOWN	-	2	22.442	11.818	Y	0.00985	0.846976	-0.959	-
271	TBIG014247	Solyc12g062600.1	psaB	12	33827641	33827940	+	-	KNOWN	Photosystem I P700 chlorophyll a apoprotein A2 [Source:SWISS;Acc:A6MM35]	2	39.7878	12.0117	Y	0.045	0.996453	-1.76	GO:0000287,GO:0009055,GO:0009522,GO:0009535,GO:0015979,GO:0016021,GO:0016168,GO:0016491,GO:0018298,GO:0051539
272	TBIG013666	Solyc12g011150.1	-	12	3989640	3989900	-	-	KNOWN	-	2	88.0185	12.0622	Y	0.02625	0.996453	-2.9	-
273	TBIG033658	Solyc06g062420.2	-	6	39372805	39373509	-	-	KNOWN	-	2	4.52372	12.2711	Y	0.0284	0.996453	1.41	-
274	TBIG023809	Solyc10g007070.2	ENODL1	10	1455085	1456837	-	-	KNOWN	Early nodulin-like protein 1 [Source:SWISS;Acc:Q5JNJ5]	2	6.3234	12.3491	Y	0.02345	0.996453	0.932	GO:0005507,GO:0005773,GO:0009055,GO:0031225,GO:0032578
275	TBIG033928	Solyc06g066050.2	-	6	41400293	41406182	-	-	KNOWN	-	2	6.80802	12.4819	Y	0.0485	0.996453	0.841	-
276	TBIG012265	Solyc07g053390.1	-	7	61839740	61840006	-	-	KNOWN	-	2	59.3714	12.5046	Y	0.04605	0.996453	-2.28	-
277	TBIG011444	Solyc07g032150.2	-	7	35750631	35753700	+	-	KNOWN	-	1	0	12.5292	Y	0.02735	0.996453	inf	-
278	TBIG009774	Solyc03g115930.1	CML45	3	65502478	65503086	-	-	KNOWN	Probable calcium-binding protein CML45 [Source:SWISS;Acc:Q93Z27]	2	5.60884	12.5592	Y	0.0485	0.996453	1.13	GO:0005509
279	TBIG013037	Solyc07g065920.2	Y4648_ARATH	7	67501451	67504323	+	-	KNOWN	Uncharacterized protein At4g26485 [Source:SWISS;Acc:P0C8L4]	2	5.98719	12.6292	Y	0.01045	0.880156	1.04	-
280	TBIG034352	Solyc06g072020.1	-	6	44386222	44386683	+	-	KNOWN	-	1	0	12.7776	Y	0.0181	0.996453	inf	-
281	TBIG008857	Solyc03g095320.1	QORL2_MOUSE	3	56377549	56377815	+	-	KNOWN	Quinone oxidoreductase-like protein 2 [Source:SWISS;Acc:Q3UNZ8]	1	0	12.9969	Y	0.00155	0.303372	inf	GO:0005739,GO:0008270,GO:0016491
282	TBIG032901	Solyc06g035920.2	REMO_SOLTU	6	25270356	25277247	-	-	KNOWN	Remorin [Source:SWISS;Acc:P93788]	2	6.98969	13.1188	Y	0.0334	0.996453	0.875	GO:0005886,GO:0006810,GO:0007267,GO:0048032
283	TBIG019421	Solyc05g014550.1	-	5	8400556	8401305	-	-	KNOWN	-	2	4.36201	13.3722	Y	0.0098	0.846218	1.58	-
284	TBIG020425	Solyc05g050630.2	NOXY38	5	60765749	60785863	-	-	KNOWN	tetratricopeptide repeat (TPR)-containing protein(NOXY38) [Source:SWISS;Acc:F4J5S1]	2	20.4824	13.4046	Y	0.03925	0.996453	-0.645	GO:0005737,GO:0048312
285	TBIG023348	Solyc08g081050.2	Bahcc1	8	64167640	64176026	+	-	KNOWN	BAH and coiled-coil domain-containing protein 1 [Source:SWISS;Acc:Q3UHR0]	2	8.30587	13.4294	Y	0.05	0.996453	0.66	GO:0003677
286	TBIG009843	Solyc03g116600.2	-	3	65940929	65945254	-	-	KNOWN	-	2	6.28362	13.6016	Y	0.0116	0.927981	1.08	-
287	TBIG033729	Solyc06g063090.2	ALAAT2	6	39844895	39849318	-	-	KNOWN	Alanine aminotransferase 2, mitochondrial [Source:SWISS;Acc:Q9LDV4]	2	8.24057	13.6397	Y	0.04685	0.996453	0.694	GO:0001666,GO:0004021,GO:0005739,GO:0009058,GO:0030170,GO:0042853
288	TBIG015389	Solyc12g096310.1	-	12	65287826	65291174	+	-	KNOWN	-	2	5.25594	13.6815	Y	0.02055	0.996453	1.35	-
289	TBIG004337	Solyc01g111280.2	GRP-2	1	97584371	97585207	-	-	KNOWN	Glycine-rich protein 2 [Source:SWISS;Acc:P27484]	2	5.56797	13.8089	Y	0.0071	0.716779	1.28	GO:0003677,GO:0003723,GO:0006355,GO:0008270
290	TBIG013768	Solyc12g014140.1	TCP4	12	4950340	4951524	-	-	KNOWN	Transcription factor TCP4 [Source:SWISS;Acc:Q8LPR5]	2	23.4137	13.9265	Y	0.02565	0.996453	-0.783	GO:0003677,GO:0003700,GO:0005634,GO:0006351,GO:0009793,GO:0009965,GO:0030154,GO:0045962
291	TBIG028791	Solyc02g005100.2	-	2	6335238	6335665	-	-	KNOWN	-	2	157.186	14.0185	Y	0.01975	0.996453	-3.52	-
292	TBIG030689	Solyc02g080330.2	CYP77A3	2	44578078	44580307	+	-	KNOWN	Cytochrome P450 77A3 [Source:SWISS;Acc:O48928]	2	23.1234	14.0282	Y	0.01945	0.996453	-0.754	GO:0004497,GO:0005506,GO:0016705,GO:0020037
293	TBIG009892	Solyc03g117090.2	-	3	66342656	66348043	-	-	KNOWN	-	2	7.34341	14.2547	Y	0.01955	0.996453	0.924	-
294	TBIG013533	Solyc12g009880.1	-	12	3055562	3056056	-	-	KNOWN	-	2	5.91411	14.4283	Y	0.045	0.996453	1.25	-
295	TBIG002815	Solyc01g095420.2	-	1	86677177	86679711	-	-	KNOWN	-	2	8.36998	14.4594	Y	0.04905	0.996453	0.755	-
296	TBIG006918	Solyc09g092580.2	CYP83B1	9	71611895	71613831	+	-	KNOWN	Cytochrome P450 83B1 [Source:SWISS;Acc:O65782]	2	26.2711	14.7354	Y	0.00815	0.779026	-0.867	GO:0000162,GO:0005506,GO:0005739,GO:0005783,GO:0005886,GO:0009641,GO:0009682,GO:0009684,GO:0009759,GO:0010114,GO:0016021,GO:0016709,GO:0020037,GO:0040008,GO:0048830,GO:0052544
297	TBIG019772	Solyc05g021190.1	psbD	5	26625906	26626816	+	-	KNOWN	Photosystem II D2 protein [Source:SWISS;Acc:A6YG76]	2	93.3627	14.7599	Y	0.01195	0.937345	-2.69	GO:0005506,GO:0009523,GO:0009535,GO:0009772,GO:0016021,GO:0016491,GO:0045156
298	TBIG006608	Solyc09g089580.2	ACO3	9	69298987	69301248	+	-	KNOWN	1-aminocyclopropane-1-carboxylate oxidase homolog [Source:SWISS;Acc:P10967]	2	7.10807	14.8217	Y	0.0056	0.628883	1.03	GO:0009693,GO:0009835,GO:0016706,GO:0031418,GO:0046872
299	TBIG032257	Solyc06g005840.2	TIM10	6	864672	868988	-	-	KNOWN	Mitochondrial import inner membrane translocase subunit TIM10 [Source:SWISS;Acc:Q9ZW33]	1	0	15.2361	Y	0.00405	0.520197	inf	GO:0005758,GO:0045039,GO:0046872
300	TBIG002231	Solyc01g086670.2	-	1	81632887	81633499	-	-	KNOWN	-	2	3.38028	15.257	Y	0.0038	0.517133	2.14	-
301	TBIG005634	Solyc09g055950.1	psbD	9	46262735	46263237	+	-	KNOWN	Photosystem II D2 protein [Source:SWISS;Acc:Q8S8X8]	2	39.9901	15.283	Y	0.00715	0.716779	-1.42	GO:0005506,GO:0009523,GO:0009535,GO:0009772,GO:0016021,GO:0016491,GO:0045156
302	TBIG006236	Solyc09g073030.2	-	9	65704323	65705329	+	-	KNOWN	-	2	7.13061	15.2896	Y	0.02595	0.996453	1.07	-
303	TBIG013383	Solyc12g008470.1	O22704_ARATH	12	1884634	1886386	+	-	KNOWN	None [Source:SWISS;Acc:O22704]	2	411.628	15.3628	Y	0.0077	0.753537	-4.78	GO:0020037,GO:0046872
304	TBIG002785	Solyc01g095150.2	LEA14_SOYBN	1	86524384	86526880	+	-	KNOWN	Desiccation protectant protein Lea14 homolog [Source:SWISS;Acc:P46519]	2	6.4985	15.3971	Y	0.0063	0.653895	1.21	GO:0009269
305	TBIG035165	ENSRNA049454315	-	SL2.40sc04923	22393	23081	+	-	KNOWN	-	2	5.7997	15.4318	Y	0.01185	0.936651	1.38	-
306	TBIG030411	Solyc02g077590.1	ATHB-52	2	42478435	42478974	-	-	KNOWN	Homeobox-leucine zipper protein ATHB-52 [Source:SWISS;Acc:Q9FN29]	2	6.57268	15.6243	Y	0.0344	0.996453	1.22	GO:0003700,GO:0005634,GO:0006351,GO:0009637,GO:0009646,GO:0043565
307	TBIG034179	Solyc06g069420.2	-	6	43170298	43171845	-	-	KNOWN	-	2	8.64065	15.6517	Y	0.02795	0.996453	0.824	-
308	TBIG023092	Solyc08g078510.2	T19L5.4	8	62288948	62290978	-	-	KNOWN	GEM-like protein 5 [Source:SWISS;Acc:Q9LYV6]	2	8.51689	16.0767	Y	0.0172	0.996453	0.883	-
309	TBIG006874	Solyc09g092130.2	SPS2	9	71269146	71277256	-	-	KNOWN	Probable sucrose-phosphate synthase 2 [Source:SWISS;Acc:O04933]	2	25.018	16.4381	Y	0.04255	0.996453	-0.639	GO:0005986,GO:0046524
310	TBIG001693	Solyc01g066290.2	-	1	73921159	73921764	-	-	KNOWN	-	2	8.16836	16.9538	Y	0.0401	0.996453	1.02	-
311	TBIG003217	Solyc01g099370.2	-	1	89659021	89660415	+	-	KNOWN	-	2	10.3343	17.2346	Y	0.0469	0.996453	0.705	-
312	TBIG002022	Solyc01g080020.2	BG	1	79146733	79148363	-	-	KNOWN	Basic 7S globulin [Source:SWISS;Acc:P13917]	2	9.01684	17.3127	Y	0.01045	0.880156	0.908	GO:0004190,GO:0006508,GO:0045735
313	TBIG004585	Solyc09g007270.2	APX2	9	865197	869322	+	-	KNOWN	L-ascorbate peroxidase 2, cytosolic [Source:SWISS;Acc:Q1PER6]	2	9.51683	17.3531	Y	0.0268	0.996453	0.833	GO:0005829,GO:0006979,GO:0016688,GO:0020037,GO:0042744,GO:0046872
314	TBIG010435	Solyc03g123390.2	lip1	3	70260512	70264701	+	-	KNOWN	Lipase 1 [Source:SWISS;Acc:Q02104]	2	27.5917	17.4182	Y	0.0361	0.996453	-0.697	GO:0004806,GO:0009279,GO:0016042
315	TBIG030926	Solyc02g082650.2	SAC7	2	46298477	46300068	+	-	KNOWN	Phosphoinositide phosphatase SAC7 [Source:SWISS;Acc:Q9C5G5]	2	434.1	17.6461	Y	0.02725	0.996453	-4.65	GO:0005783,GO:0005789,GO:0009506,GO:0009611,GO:0016021,GO:0030659,GO:0031520,GO:0043812,GO:0048768,GO:0090404
316	TBIG017596	Solyc04g071900.2	PER12	4	58919910	58922921	+	-	KNOWN	Peroxidase 12 [Source:SWISS;Acc:Q96520]	2	8.66939	17.6621	Y	0.0085	0.790072	0.993	GO:0004601,GO:0005576,GO:0005773,GO:0009505,GO:0009506,GO:0016020,GO:0020037,GO:0042744,GO:0046872
317	TBIG018441	Solyc04g082050.2	GDAP2_DROPS	4	65853783	65855674	+	-	KNOWN	Protein GDAP2 homolog [Source:SWISS;Acc:Q292F9]	2	6.23862	17.6625	Y	0.0009	0.256887	1.47	-
318	TBIG010304	Solyc03g121090.2	-	3	69312279	69313323	-	-	KNOWN	-	2	7.85181	17.7118	Y	0.0248	0.996453	1.14	-
319	TBIG009572	Solyc03g114000.2	Q94JX5_ARATH	3	64049406	64051651	+	-	KNOWN	None [Source:SWISS;Acc:Q94JX5]	2	9.52822	17.7677	Y	0.02445	0.996453	0.866	GO:0005886,GO:0008270,GO:0051015,GO:0051017
320	TBIG026051	Solyc10g085010.1	-	10	64351109	64352099	-	-	KNOWN	-	2	5.31928	17.9784	Y	0.0063	0.653895	1.72	-
321	TBIG004850	Solyc09g009900.2	RPA3B	9	3382755	3386531	-	-	KNOWN	Replication protein A 14 kDa subunit B [Source:SWISS;Acc:Q6NLG7]	2	8.60366	18.0094	Y	0.04975	0.996453	1.03	GO:0003677,GO:0005634,GO:0006260,GO:0006281,GO:0006310
322	TBIG030325	Solyc02g076730.2	CYSPL_SOLLC	2	41854622	41855793	-	-	KNOWN	Low-temperature-induced cysteine proteinase [Source:SWISS;Acc:P20721]	2	7.43037	18.2614	Y	0.0459	0.996453	1.26	GO:0006508,GO:0006950,GO:0008234
323	TBIG022958	Solyc08g077190.1	-	8	61096559	61096858	+	-	KNOWN	-	2	70.3713	18.3815	Y	0.0033	0.474799	-1.97	-
324	TBIG030430	Solyc02g077770.2	-	2	42624654	42625446	+	-	KNOWN	-	2	3.91483	18.5243	Y	0.0031	0.468442	2.21	-
325	TBIG012413	Solyc07g054780.1	-	7	62984068	62984319	-	-	KNOWN	-	2	258.66	19.4611	Y	0.01205	0.941595	-3.77	-
326	TBIG020160	Solyc05g042130.1	-	5	55048146	55048493	+	-	KNOWN	-	2	127.056	19.5547	Y	5e-05	0.0250622	-2.73	-
327	TBIG019152	Solyc05g011980.2	-	5	5191964	5193206	-	-	KNOWN	-	2	9.81549	19.6805	Y	0.0123	0.944915	0.97	-
328	TBIG005036	Solyc09g011660.2	USPAL_ARATH	9	4909289	4910765	-	-	KNOWN	Universal stress protein A-like protein [Source:SWISS;Acc:Q8LGG8]	2	8.58301	19.7308	Y	0.0067	0.688458	1.17	GO:0005886,GO:0006950
329	TBIG024602	Solyc10g045240.1	VH	10	32328038	32333054	+	-	KNOWN	Vicianin hydrolase [Source:SWISS;Acc:A2SY66]	2	34.8145	19.9453	Y	0.01045	0.880156	-0.837	GO:0004553,GO:0016052,GO:0050392
330	TBIG016090	Solyc04g009860.2	F12K11.24	4	3173261	3175305	-	-	KNOWN	1-aminocyclopropane-1-carboxylate oxidase homolog 1 [Source:SWISS;Acc:Q84MB3]	2	10.9899	20.0061	Y	0.01785	0.996453	0.831	GO:0016706,GO:0046872
331	TBIG010355	Solyc03g121600.2	HTH	3	69697420	69700296	+	-	KNOWN	Protein HOTHEAD [Source:SWISS;Acc:Q9S746]	2	30.6682	20.1043	Y	0.04605	0.996453	-0.643	GO:0005576,GO:0006066,GO:0007267,GO:0008812,GO:0009553,GO:0010430,GO:0046593,GO:0050660
332	TBIG006424	Solyc09g075820.2	STP13	9	67433422	67439302	-	-	KNOWN	Sugar transport protein 13 [Source:SWISS;Acc:Q94AZ2]	2	12.1016	20.2035	Y	0.034	0.996453	0.706	GO:0005358,GO:0005886,GO:0009414,GO:0009506,GO:0009651,GO:0009737,GO:0016021
333	TBIG026881	Solyc11g012260.1	ASAT1	11	5132311	5133645	-	-	KNOWN	Acyl-CoA--sterol O-acyltransferase 1 [Source:SWISS;Acc:Q9SV07]	2	31.3102	20.3444	Y	0.0491	0.996453	-0.655	GO:0016021,GO:0016127,GO:0016746,GO:0034434
334	TBIG028758	Solyc02g055330.1	POLX_TOBAC	2	3440870	3441145	+	-	KNOWN	Retrovirus-related Pol polyprotein from transposon TNT 1-94 [Source:SWISS;Acc:P10978]	2	80.0167	20.3673	Y	0.0211	0.996453	-2.01	GO:0003676,GO:0003964,GO:0004190,GO:0004519,GO:0006508,GO:0008270,GO:0015074,GO:0090305
335	TBIG018169	Solyc04g079480.2	F16N3.3	4	63950580	63952328	-	-	KNOWN	Serpin-ZX [Source:SWISS;Acc:Q9S7T8]	2	10.3641	20.369	Y	0.00835	0.783566	0.941	GO:0004867,GO:0004869,GO:0005615,GO:0030162,GO:0048046
336	TBIG002230	Solyc01g086660.2	-	1	81629718	81630184	-	-	KNOWN	-	2	5.27658	20.4142	Y	0.0113	0.917891	1.92	-
337	TBIG015636	Solyc12g099750.1	-	12	66767155	66769872	-	-	KNOWN	-	2	310.111	20.5133	Y	0.01195	0.937345	-3.95	-
338	TBIG006705	Solyc09g090510.2	SAM-MT	9	70011783	70020890	+	-	KNOWN	Probable fatty acid methyltransferase [Source:SWISS;Acc:P31049]	2	31.0546	20.6491	Y	0.04385	0.996453	-0.622	GO:0008168,GO:0008610
339	TBIG005987	Solyc09g064580.2	psbM	9	61857761	61858422	-	-	KNOWN	Photosystem II reaction center protein M [Source:SWISS;Acc:P62111]	2	451.207	20.7408	Y	0.01175	0.932333	-4.48	GO:0009523,GO:0009535,GO:0016021,GO:0019684
340	TBIG030888	Solyc02g082270.2	rbm24	2	45973477	45977943	+	-	KNOWN	RNA-binding protein 24 [Source:SWISS;Acc:Q76LC6]	2	12.6586	20.8393	Y	0.03655	0.996453	0.686	GO:0000166,GO:0001947,GO:0003228,GO:0003730,GO:0005634,GO:0005737,GO:0010830,GO:0030154,GO:0043488
341	TBIG014367	Solyc12g044930.1	PP2B10	12	37593627	37594948	-	-	KNOWN	F-box protein PP2-B10 [Source:SWISS;Acc:Q9ZVQ6]	2	8.78207	20.9172	Y	0.00605	0.642877	1.22	GO:0016567,GO:0030246
342	TBIG029462	Solyc02g062460.2	AOP1.2	2	34075973	34078524	+	-	KNOWN	Probable 2-oxoglutarate-dependent dioxygenase AOP1.2 [Source:SWISS;Acc:Q945B6]	2	8.32247	21.2427	Y	0.0005	0.165734	1.32	GO:0016706,GO:0046872
343	TBIG015589	Solyc12g099290.1	ALDH22A1	12	66486772	66493695	-	-	KNOWN	Aldehyde dehydrogenase 22A1 [Source:SWISS;Acc:Q0WSF1]	2	38.0856	21.3054	Y	0.0068	0.695258	-0.871	GO:0004029,GO:0005576,GO:0005783
344	TBIG002404	Solyc01g088400.2	CER1	1	83203223	83207682	+	-	KNOWN	Protein ECERIFERUM 1 [Source:SWISS;Acc:F4HVY0]	2	33.813	21.4259	Y	0.0326	0.996453	-0.692	GO:0005506,GO:0005789,GO:0006633,GO:0016021,GO:0016491
345	TBIG012888	Solyc07g064470.2	U136_ARATH	7	66610109	66612415	-	-	KNOWN	UPF0136 membrane protein At2g26240 [Source:SWISS;Acc:O64847]	2	11.1828	21.6109	Y	0.0381	0.996453	0.917	GO:0005739,GO:0016021
346	TBIG012749	Solyc07g063160.2	COX17-1	7	65723127	65726776	+	-	KNOWN	Cytochrome c oxidase copper chaperone 1 [Source:SWISS;Acc:Q9LJQ9]	2	10.3327	21.7982	Y	0.0177	0.996453	1.04	GO:0005758,GO:0006825,GO:0009617,GO:0016531,GO:0046688
347	TBIG015153	Solyc12g088180.1	TUBA	12	63626388	63627071	+	-	KNOWN	Tubulin alpha chain [Source:SWISS;Acc:P33629]	2	36.6013	22.3322	Y	0.04905	0.996453	-0.746	GO:0003924,GO:0005200,GO:0005525,GO:0005737,GO:0005874,GO:0007017,GO:0051258
348	TBIG029466	Solyc02g062500.2	AOP1.2	2	34172485	34176632	+	-	KNOWN	Probable 2-oxoglutarate-dependent dioxygenase AOP1.2 [Source:SWISS;Acc:Q945B6]	2	11.0939	22.4452	Y	0.00545	0.622239	0.983	GO:0016706,GO:0046872
349	TBIG013121	Solyc12g005070.1	GSVIVT00027310001	12	30060	31527	-	-	KNOWN	CASP-like protein VIT_19s0090g00570 [Source:SWISS;Acc:A7P0P3]	2	10.4437	22.4754	Y	0.04075	0.996453	1.07	GO:0005634,GO:0005747,GO:0005886,GO:0008137,GO:0016021,GO:0045333
350	TBIG010875	Solyc07g008410.2	TT12	7	3205306	3212516	+	-	KNOWN	Protein TRANSPARENT TESTA 12 [Source:SWISS;Acc:Q9LYT3]	2	35.1369	22.4868	Y	0.03325	0.996453	-0.677	GO:0009705,GO:0009813,GO:0010023,GO:0010231,GO:0015238,GO:0015299,GO:0016021
351	TBIG001201	Solyc01g044240.2	-	1	42525794	42530595	+	-	KNOWN	-	2	13.2355	22.8024	Y	0.02175	0.996453	0.751	-
352	TBIG012167	Solyc07g052480.2	Isocitratase	7	60970926	60973492	-	-	KNOWN	Isocitrate lyase [Source:SWISS;Acc:P49297]	2	35.0963	22.8245	Y	0.0353	0.996453	-0.654	GO:0004451,GO:0006097,GO:0006099,GO:0009514,GO:0010162
353	TBIG009195	Solyc03g098710.1	API5_SOLTU	3	60989342	60990016	-	-	KNOWN	Aspartic protease inhibitor 5 [Source:SWISS;Acc:P58519]	2	3.20983	23.085	Y	0.00045	0.154133	2.81	GO:0004867,GO:0005773,GO:0010951,GO:0019828
354	TBIG007501	Solyc03g031620.2	2018-04-03	3	4095983	4098899	-	-	KNOWN	5'-adenylylsulfate reductase 3, chloroplastic [Source:SWISS;Acc:P92980]	2	13.7572	23.2743	Y	0.0253	0.996453	0.725	GO:0000103,GO:0006950,GO:0009507,GO:0009973,GO:0019344,GO:0019419,GO:0033741,GO:0045454,GO:0046872,GO:0051539
355	TBIG031938	Solyc02g092550.2	LBD37	2	53604856	53605942	+	-	KNOWN	LOB domain-containing protein 37 [Source:SWISS;Acc:Q9FN11]	2	11.7289	23.3627	Y	0.01055	0.884951	0.961	GO:0006807,GO:0060776
356	TBIG030493	Solyc02g078380.2	TSJT1	2	43084389	43085843	-	-	KNOWN	Stem-specific protein TSJT1 [Source:SWISS;Acc:P24805]	2	13.2106	23.7448	Y	0.02825	0.996453	0.813	-
357	TBIG017514	Solyc04g071070.2	-	4	57982562	57984069	+	-	KNOWN	-	2	3.7263	24.6381	Y	5e-05	0.0250622	2.69	-
358	TBIG025563	Solyc10g079350.1	ZOG1	10	60900516	60901967	-	-	KNOWN	Zeatin O-glucosyltransferase [Source:SWISS;Acc:Q9ZSK5]	2	46.0771	24.6417	Y	0.0032	0.473117	-0.936	GO:0050403
359	TBIG007171	Solyc03g006340.2	-	3	937527	938568	+	-	KNOWN	-	2	9.14278	25.1324	Y	0.00495	0.589674	1.43	-
360	TBIG018637	Solyc05g005980.2	PTR6_ARATH	5	729342	731896	-	-	KNOWN	Probable peptide transporter At1g52190 [Source:SWISS;Acc:Q9M817]	2	38.492	25.1918	Y	0.0399	0.996453	-0.645	GO:0005215,GO:0016021
361	TBIG009564	Solyc03g113920.2	-	3	63968764	63974772	+	-	KNOWN	-	2	38.9461	25.2196	Y	0.0348	0.996453	-0.66	-
362	TBIG025023	Solyc10g052490.1	IFRH_SOLTU	10	52816803	52818420	+	-	KNOWN	Isoflavone reductase homolog [Source:SWISS;Acc:P52578]	2	45.9323	26.1136	Y	0.0127	0.944915	-0.848	GO:0005737,GO:0016491
363	TBIG013943	Solyc12g017960.1	-	12	8877855	8878118	-	-	KNOWN	-	2	103.039	26.1695	Y	0.04315	0.996453	-2.01	-
364	TBIG009355	Solyc03g111820.2	-	3	62436302	62440179	-	-	KNOWN	-	2	55.0728	26.8759	Y	0.0003	0.112096	-1.07	-
365	TBIG004686	Solyc09g008270.2	-	9	1740287	1743899	+	-	KNOWN	-	2	41.7434	27.249	Y	0.0492	0.996453	-0.649	-
366	TBIG018375	Solyc04g081460.2	-	4	65426472	65427257	-	-	KNOWN	-	2	11.2367	27.3085	Y	0.00535	0.614234	1.25	-
367	TBIG025682	Solyc10g080490.1	PAP13	10	61746298	61749902	-	-	KNOWN	Probable plastid-lipid-associated protein 13, chloroplastic [Source:SWISS;Acc:Q8S9M1]	2	44.5437	27.3901	Y	0.0284	0.996453	-0.735	GO:0005198,GO:0009534,GO:0010287
368	TBIG026201	Solyc10g086500.1	DET2	10	65304702	65305475	+	-	KNOWN	Steroid 5-alpha-reductase DET2 [Source:SWISS;Acc:Q5K2N1]	2	44.4215	27.9432	Y	0.0423	0.996453	-0.702	GO:0003865,GO:0005737,GO:0016021,GO:0016132,GO:0047751,GO:0050213
369	TBIG017904	Solyc04g076880.2	PCKA	4	61816548	61822360	+	-	KNOWN	Phosphoenolpyruvate carboxykinase [ATP] [Source:SWISS;Acc:Q9T074]	2	17.6212	27.9702	Y	0.0408	0.996453	0.633	GO:0004612,GO:0005524,GO:0005730,GO:0005829,GO:0006094,GO:0009817,GO:0016020,GO:0016036,GO:0046686
370	TBIG031639	Solyc02g089620.2	POX2	2	51376628	51378750	-	-	KNOWN	Proline dehydrogenase 2, mitochondrial [Source:SWISS;Acc:Q6NKX1]	2	48.3681	28.2262	Y	0.00935	0.831826	-0.81	GO:0004657,GO:0005739,GO:0006537,GO:0006562,GO:0006970,GO:0009414,GO:0010133
371	TBIG025823	Solyc10g081830.1	RPA2B	10	62800979	62805054	+	-	KNOWN	Replication protein A 32 kDa subunit B [Source:SWISS;Acc:Q8LFJ8]	2	14.1883	28.2482	Y	0.01165	0.927981	0.96	GO:0003677,GO:0005634,GO:0006260,GO:0006281,GO:0006310
372	TBIG025449	Solyc10g078250.1	FKBP65	10	60092824	60093506	-	-	KNOWN	FKBP-type peptidyl-prolyl cis-trans isomerase family protein(AT5G48570) [Source:SWISS;Acc:Q9FJL3]	2	100.941	28.2779	Y	0.0097	0.844681	-1.87	GO:0003755,GO:0005528,GO:0005634,GO:0005773,GO:0006457,GO:0016020,GO:0070370
373	TBIG017270	Solyc04g054730.2	SULTR2	4	53098446	53103462	-	-	KNOWN	Sulfate transporter 2.1 [Source:SWISS;Acc:O04722]	2	13.2326	28.308	Y	0.00145	0.303372	1.06	GO:0008271,GO:0008272,GO:0015116,GO:0015293,GO:0016021
374	TBIG021300	Solyc08g007460.2	YLS3	8	2031768	2034424	+	-	KNOWN	Protein YLS3 [Source:SWISS;Acc:O64864]	2	15.3049	28.53	Y	0.0287	0.996453	0.865	GO:0005886,GO:0006869,GO:0008289,GO:0031225
375	TBIG003120	Solyc01g098400.2	AHP1	1	88922299	88924046	-	-	KNOWN	Histidine-containing phosphotransfer protein 1 [Source:SWISS;Acc:Q9ZNV9]	2	11.8548	28.678	Y	0.0014	0.303372	1.24	GO:0000160,GO:0005634,GO:0005737,GO:0005829,GO:0006950,GO:0009553,GO:0009736,GO:0009927,GO:0016049,GO:0051301,GO:0080036
376	TBIG018448	Solyc04g082120.2	Prep	4	65904366	65908817	+	-	KNOWN	Prolyl endopeptidase [Source:SWISS;Acc:Q9QUR6]	2	7.62042	29.397	Y	5e-05	0.0250622	1.91	GO:0004252,GO:0005634,GO:0005737,GO:0006508,GO:0019538,GO:0070008
377	TBIG000950	Solyc01g017220.1	atpE	1	23893684	23893974	-	-	KNOWN	ATP synthase epsilon chain, chloroplastic [Source:SWISS;Acc:Q27S44]	2	80.8997	29.5652	Y	0.03125	0.996453	-1.49	GO:0005524,GO:0009535,GO:0042777,GO:0045261,GO:0046933,GO:0046961
378	TBIG025396	Solyc10g076720.1	-	10	59675393	59676293	+	-	KNOWN	-	2	10.3222	30.0647	Y	0.00275	0.428146	1.51	-
379	TBIG030677	Solyc02g080210.2	PME18	2	44487428	44498237	-	-	KNOWN	Pectinesterase/pectinesterase inhibitor 18 [Source:SWISS;Acc:Q1JPL7]	2	107.182	30.1882	Y	5e-05	0.0250622	-1.86	GO:0004857,GO:0005576,GO:0005618,GO:0005774,GO:0005829,GO:0017148,GO:0030598,GO:0030599,GO:0031640,GO:0042545,GO:0043086,GO:0045330,GO:0045490,GO:0050832
380	TBIG018405	Solyc04g081700.2	-	4	65632082	65635947	+	-	KNOWN	-	2	10.0306	30.812	Y	0.01715	0.996453	1.59	-
381	TBIG009127	Solyc03g098010.2	PAP17	3	60362550	60364994	+	-	KNOWN	Purple acid phosphatase 17 [Source:SWISS;Acc:Q9SCX8]	2	3.78436	30.9539	Y	5e-05	0.0250622	3	GO:0003993,GO:0004601,GO:0005576,GO:0009986,GO:0030643,GO:0042542,GO:0046872
382	TBIG005915	Solyc09g061860.2	UGT80A2	9	60539885	60552466	+	-	KNOWN	Sterol 3-beta-glucosyltransferase UGT80A2 [Source:SWISS;Acc:Q9M8Z7]	2	48.7086	31.4285	Y	0.03455	0.996453	-0.665	GO:0005886,GO:0016125,GO:0016126,GO:0030259,GO:0048316,GO:0051507
383	TBIG004174	Solyc01g109690.1	RL6	1	96579298	96579546	-	-	KNOWN	Protein RADIALIS-like 6 [Source:SWISS;Acc:Q1A173]	2	276.742	31.8493	Y	0.00685	0.696903	-3.15	GO:0003677,GO:0003682,GO:0005634,GO:0006351,GO:0006355
384	TBIG012231	Solyc07g053050.1	PBP1	7	61501212	61501562	-	-	KNOWN	Calcium-binding protein PBP1 [Source:SWISS;Acc:Q9LSQ6]	2	9.24969	32.8717	Y	0.0283	0.996453	1.8	GO:0005509,GO:0009733
385	TBIG019865	Solyc05g024230.1	-	5	30891062	30891307	-	-	KNOWN	-	2	573.186	33.2322	Y	0.0017	0.314745	-4.14	-
386	TBIG005127	Solyc09g014530.2	MLP31	9	6149317	6151058	-	-	KNOWN	MLP-like protein 31 [Source:SWISS;Acc:Q941R6]	2	9.29053	34.0664	Y	0.0001	0.0456689	1.84	GO:0006952,GO:0009607
387	TBIG005943	Solyc09g063140.2	LPA1	9	61191529	61195102	-	-	KNOWN	tetratricopeptide repeat (TPR)-containing protein(LPA1) [Source:SWISS;Acc:Q9SRY4]	2	38.5359	35.0797	Y	0.0195	0.996453	-0.169	GO:0009507,GO:0010270
388	TBIG000075	Solyc01g005750.1	LOX2.1	1	495070	495397	+	-	KNOWN	Linoleate 13S-lipoxygenase 2-1, chloroplastic [Source:SWISS;Acc:O24370]	2	156.294	35.2264	Y	0.00135	0.303372	-2.18	GO:0005506,GO:0009534,GO:0009570,GO:0016165,GO:0031408
389	TBIG002836	Solyc01g095630.2	WRKY41	1	86839753	86842065	-	-	KNOWN	Probable WRKY transcription factor 41 [Source:SWISS;Acc:Q8H0Y8]	2	21.6165	35.6102	Y	0.0331	0.996453	0.687	GO:0003700,GO:0005634,GO:0006351,GO:0043565
390	TBIG023555	Solyc08g082990.2	OPT7	8	65610752	65614190	+	-	KNOWN	Oligopeptide transporter 7 [Source:SWISS;Acc:O82485]	2	54.3257	35.7699	Y	0.0429	0.996453	-0.636	GO:0015031,GO:0015198,GO:0016020,GO:0016021,GO:0055085
391	TBIG023199	Solyc08g079610.2	GTF2H5	8	63102153	63102983	+	-	KNOWN	General transcription factor IIH subunit 5 [Source:SWISS;Acc:Q5ZKH0]	2	19.2131	36.1901	Y	0.0243	0.996453	0.88	GO:0000439,GO:0005654,GO:0006281,GO:0006289,GO:0006351,GO:0006355
392	TBIG032596	Solyc06g010060.1	SC61B_ARATH	6	4875202	4875540	+	-	KNOWN	Protein transport protein Sec61 subunit beta [Source:SWISS;Acc:P38389]	2	76.2288	36.4582	Y	0.01695	0.996453	-1.1	GO:0005789,GO:0015031,GO:0016021
393	TBIG024539	Solyc10g044550.1	atpH	10	26803478	26803723	-	-	KNOWN	ATP synthase subunit c, chloroplastic [Source:SWISS;Acc:Q0ZJ33]	2	741.786	36.9768	Y	0.0008	0.234869	-4.36	GO:0008289,GO:0009535,GO:0015078,GO:0015986,GO:0015991,GO:0016021,GO:0045263
394	TBIG015013	Solyc12g056250.1	GSTT1	12	62208102	62210239	-	-	KNOWN	Glutathione S-transferase T1 [Source:SWISS;Acc:Q9ZRT5]	2	21.1188	38.4152	Y	0.02815	0.996453	0.83	GO:0004364,GO:0004601,GO:0005634,GO:0005777,GO:0009407,GO:0009636
395	TBIG023111	Solyc08g078700.2	HSP23	8	62469844	62471072	+	-	KNOWN	Small heat shock protein, chloroplastic [Source:SWISS;Acc:P11890]	2	23.9016	38.6063	Y	0.04285	0.996453	0.658	GO:0006950,GO:0009570
396	TBIG007404	Solyc03g025670.2	-	3	3110742	3112107	+	-	KNOWN	-	2	16.9621	40.1507	Y	0.0017	0.314745	1.21	-
397	TBIG017111	Solyc04g051180.1	VITH4_ARATH	4	49942916	49943413	-	-	KNOWN	Vacuolar iron transporter homolog 4 [Source:SWISS;Acc:Q9M2C0]	2	13.6547	40.2245	Y	0.0024	0.41102	1.53	GO:0005774,GO:0006811,GO:0016021,GO:0055072
398	TBIG029228	Solyc02g032510.2	Y4845_ARATH	2	28535292	28539911	-	-	KNOWN	BTB/POZ domain-containing protein At4g08455 [Source:SWISS;Acc:Q6DBN1]	2	23.8985	41.1249	Y	0.02115	0.996453	0.75	GO:0016567
399	TBIG022471	Solyc08g067430.2	-	8	56476980	56481691	+	-	KNOWN	-	2	24.3737	41.4367	Y	0.0297	0.996453	0.732	-
400	TBIG031071	Solyc02g084020.2	snrpd3	2	47240093	47244471	-	-	KNOWN	Small nuclear ribonucleoprotein Sm D3 [Source:SWISS;Acc:P62323]	2	25.485	41.4616	Y	0.0469	0.996453	0.669	GO:0005634,GO:0006397,GO:0008380,GO:0030529,GO:0071208
401	TBIG030350	Solyc02g076980.2	Q9FJ47_ARATH	2	42066264	42067642	+	-	KNOWN	None [Source:SWISS;Acc:Q9FJ47]	2	24.0895	41.4811	Y	0.0194	0.996453	0.751	GO:0006508,GO:0008234,GO:0009817,GO:0010150,GO:0010282
402	TBIG033695	Solyc06g062770.2	-	6	39593879	39595443	+	-	KNOWN	-	2	19.3224	41.5766	Y	0.0186	0.996453	1.07	-
403	TBIG012549	Solyc07g056200.2	-	7	64047159	64048119	-	-	KNOWN	-	2	17.4986	42.2927	Y	0.001	0.277716	1.24	-
404	TBIG003475	Solyc01g102830.2	NDB3B_ARATH	1	91527662	91528499	+	-	KNOWN	NADH dehydrogenase [ubiquinone] 1 beta subcomplex subunit 3-B [Source:SWISS;Acc:Q9M9R9]	2	22.7947	42.3504	Y	0.0159	0.996453	0.86	GO:0005747,GO:0009853,GO:0016021,GO:0022900,GO:0031966,GO:0045271
405	TBIG030428	Solyc02g077750.2	DI19-4	2	42615453	42616073	+	-	KNOWN	Protein DEHYDRATION-INDUCED 19 homolog 4 [Source:SWISS;Acc:Q6H6E6]	2	12.4683	42.9971	Y	0.00095	0.267445	1.75	-
406	TBIG030887	Solyc02g082260.2	HMG1	2	45950425	45953574	-	-	KNOWN	3-hydroxy-3-methylglutaryl-coenzyme A reductase 1 [Source:SWISS;Acc:P48020]	2	81.0928	43.1307	Y	0.00265	0.418924	-0.944	GO:0004420,GO:0005789,GO:0008299,GO:0015936,GO:0016021,GO:0050661
407	TBIG028520	Solyc11g071410.1	-	11	54896111	54900082	+	-	KNOWN	-	2	198.586	43.4415	Y	0.0059	0.642877	-2.23	-
408	TBIG021955	ENSRNA049454979	-	8	38677602	38678015	-	-	KNOWN	-	2	126.937	44.0419	Y	5e-05	0.0250622	-1.56	-
409	TBIG004347	Solyc01g111380.2	ADF5	1	97649521	97650606	+	-	KNOWN	Actin-depolymerizing factor 5 [Source:SWISS;Acc:Q9ZNT3]	2	23.3699	44.218	Y	0.01065	0.886106	0.887	GO:0015629,GO:0030042
410	TBIG027588	Solyc11g045440.1	-	11	30595477	30599775	+	-	KNOWN	-	2	25.0635	44.2348	Y	0.02	0.996453	0.786	-
411	TBIG030457	Solyc02g078040.2	PELP	2	42857569	42858710	-	-	KNOWN	Pistil-specific extensin-like protein [Source:SWISS;Acc:Q03211]	2	24.5738	44.2762	Y	0.0156	0.996453	0.816	GO:0005199
412	TBIG006971	Solyc09g098140.2	-	9	72033474	72036845	+	-	KNOWN	-	2	25.5455	44.34	Y	0.0266	0.996453	0.762	-
413	TBIG026740	Solyc11g010850.1	Os07g0190000	11	3870455	3875051	-	-	KNOWN	Probable 1-deoxy-D-xylulose-5-phosphate synthase 2, chloroplastic [Source:SWISS;Acc:Q6YU51]	2	91.2922	45.5211	Y	0.00115	0.302996	-1.04	GO:0008661,GO:0009228,GO:0009507,GO:0016114,GO:0046872,GO:0052865
414	TBIG006768	ENSRNA049463658	-	9	70464065	70464368	-	-	KNOWN	-	2	172.369	45.8111	Y	0.0003	0.112096	-1.95	-
415	TBIG011267	Solyc07g021340.2	-	7	16969514	16970157	+	-	KNOWN	-	2	22.2419	46.0256	Y	0.02335	0.996453	1.02	-
416	TBIG015707	Solyc04g005070.2	PTR6_ARATH	4	59436	62839	-	-	KNOWN	Probable peptide transporter At1g52190 [Source:SWISS;Acc:Q9M817]	2	79.147	46.4518	Y	0.0112	0.913378	-0.802	GO:0005215,GO:0016021
417	TBIG028442	Solyc11g069650.1	-	11	54286127	54286740	-	-	KNOWN	-	2	486.701	46.4839	Y	0.00075	0.230049	-3.42	-
418	TBIG010649	Solyc07g006380.2	FST	7	1207489	1208297	+	-	KNOWN	Defensin-like protein [Source:SWISS;Acc:P32026]	2	5.76246	47.0376	Y	5e-05	0.0250622	3	GO:0005576,GO:0005618,GO:0005773,GO:0031640,GO:0050832
419	TBIG023300	Solyc08g080590.2	NP24_SOLLC	8	63844944	63845980	+	-	KNOWN	Protein NP24 [Source:SWISS;Acc:P12670]	2	23.2339	47.1349	Y	0.01405	0.976681	0.987	GO:0005737,GO:0031640,GO:0050832
420	TBIG017770	Solyc04g074560.1	-	4	60538339	60538587	-	-	KNOWN	-	2	268.812	47.5074	Y	0.0231	0.996453	-2.53	-
421	TBIG013492	Solyc12g009480.1	SPX2	12	2734835	2737711	-	-	KNOWN	SPX domain-containing protein 2 [Source:SWISS;Acc:O48781]	2	14.4729	47.7081	Y	5e-05	0.0250622	1.69	GO:0005634,GO:0016036
422	TBIG004222	Solyc01g110150.2	-	1	96928914	96929830	-	-	KNOWN	-	2	28.589	48.3965	Y	0.0279	0.996453	0.726	-
423	TBIG017046	Solyc04g050440.2	AMT1-2	4	47231399	47234372	-	-	KNOWN	Ammonium transporter 1 member 2 [Source:SWISS;Acc:O04161]	2	75.9293	49.0262	Y	0.03405	0.996453	-0.664	GO:0005886,GO:0008519,GO:0009624,GO:0010264,GO:0015696,GO:0015843,GO:0016021
424	TBIG008759	Solyc03g093360.2	Loxhd1	3	54632041	54633214	+	-	KNOWN	Lipoxygenase homology domain-containing protein 1 [Source:SWISS;Acc:C8YR32]	2	24.5397	49.0595	Y	0.00605	0.642877	0.966	GO:0005262,GO:0007605,GO:0016020,GO:0032420,GO:0050982
425	TBIG030833	Solyc02g081730.2	3BETAHSD/D2	2	45561874	45568948	+	-	KNOWN	3beta-hydroxysteroid-dehydrogenase/decarboxylase isoform 2 [Source:SWISS;Acc:Q67ZE1]	2	76.8078	49.4629	Y	0.03215	0.996453	-0.668	GO:0003854,GO:0005789,GO:0016020,GO:0016021,GO:0016126,GO:0047012
426	TBIG006942	Solyc09g097850.1	CYTB_HELAN	9	71842796	71843200	-	-	KNOWN	Cysteine proteinase inhibitor B [Source:SWISS;Acc:Q10993]	2	23.1475	50.2642	Y	0.01555	0.996453	1.09	GO:0004869
427	TBIG009726	Solyc03g115490.1	LYRM4	3	65171015	65171281	-	-	KNOWN	LYR motif-containing protein 4 [Source:SWISS;Acc:B5FZA8]	2	154.091	51.3429	Y	0.03145	0.996453	-1.62	GO:0005634,GO:0005739
428	TBIG007331	Solyc03g007870.2	-	3	2399937	2401187	-	-	KNOWN	-	2	32.0859	51.7469	Y	0.04055	0.996453	0.656	-
429	TBIG027504	Solyc11g030700.1	-	11	23034234	23034470	+	-	KNOWN	-	2	567.804	51.9905	Y	0.0183	0.996453	-3.48	-
430	TBIG006937	Solyc09g097800.2	GRP	9	71803781	71805016	-	-	KNOWN	Glycine-rich protein [Source:SWISS;Acc:P23137]	2	17.826	52.2426	Y	0.0015	0.303372	1.52	GO:0005576,GO:0005618,GO:0006952,GO:0009607
431	TBIG012071	Solyc07g049530.2	ACO1	7	59830720	59832891	+	-	KNOWN	1-aminocyclopropane-1-carboxylate oxidase 1 [Source:SWISS;Acc:P05116]	2	32.6884	52.2939	Y	0.04085	0.996453	0.645	GO:0009693,GO:0009815,GO:0009835,GO:0016706,GO:0031418,GO:0046872
432	TBIG031091	Solyc02g084240.2	H1_SOLPN	2	47397430	47398592	+	-	KNOWN	Histone H1 [Source:SWISS;Acc:P40267]	2	32.61	52.602	Y	0.04265	0.996453	0.656	GO:0000786,GO:0003677,GO:0005634,GO:0006334,GO:0006950
433	TBIG023947	Solyc10g008410.1	RMA1H1	10	2538790	2539305	+	-	KNOWN	E3 ubiquitin-protein ligase RMA1H1 [Source:SWISS;Acc:Q6R567]	2	87.8932	52.8797	Y	0.02665	0.996453	-0.766	GO:0004842,GO:0005789,GO:0006970,GO:0008270,GO:0009409,GO:0009414,GO:0009611,GO:0009723,GO:0016021,GO:0043161
434	TBIG023306	Solyc08g080650.1	OS13_SOLCO	8	63884423	63885163	+	-	KNOWN	Osmotin-like protein OSML13 [Source:SWISS;Acc:P50701]	2	25.1719	53.4178	Y	0.0036	0.499889	1.05	GO:0006950
435	TBIG003928	Solyc01g107250.2	SERK1	1	94863787	94866435	-	-	KNOWN	Somatic embryogenesis receptor kinase 1 [Source:SWISS;Acc:Q94AG2]	2	32.4304	53.5158	Y	0.0323	0.996453	0.689	GO:0004675,GO:0004714,GO:0005524,GO:0005789,GO:0005886,GO:0007030,GO:0009556,GO:0009742,GO:0009793,GO:0010152,GO:0010227,GO:0016021,GO:0018108,GO:0043234,GO:0046777
436	TBIG023065	Solyc08g078240.2	MED32	8	62070252	62072091	-	-	KNOWN	Mediator of RNA polymerase II transcription subunit 32 [Source:SWISS;Acc:Q84VW5]	2	31.1321	53.6774	Y	0.02385	0.996453	0.753	GO:0006351,GO:0006355,GO:0016592
437	TBIG009199	Solyc03g098750.2	-	3	61028286	61030434	-	-	KNOWN	-	2	21.2239	54.1313	Y	0.0016	0.307305	1.32	-
438	TBIG026724	Solyc11g010680.2	-	11	3721153	3724626	+	-	KNOWN	-	2	20.4851	55.4313	Y	0.00585	0.642877	1.4	-
439	TBIG033670	Solyc06g062540.2	PS2	6	39465184	39466778	+	-	KNOWN	Inorganic pyrophosphatase 1 [Source:SWISS;Acc:Q67YC0]	2	9.05253	55.5198	Y	5e-05	0.0250622	2.58	GO:0004427,GO:0016036,GO:0016311,GO:0016791,GO:0046872,GO:0051262
440	TBIG029792	Solyc02g067580.2	-	2	37738630	37740835	+	-	KNOWN	-	2	30.9503	55.728	Y	0.0194	0.996453	0.815	-
441	TBIG004559	Solyc09g007010.1	P4	9	687752	688231	+	-	KNOWN	Pathogenesis-related leaf protein 4 [Source:SWISS;Acc:Q04108]	2	21.3911	55.7907	Y	0.0026	0.414206	1.35	GO:0005576,GO:0006952,GO:0009607
442	TBIG009090	Solyc03g097640.2	TIM8	3	59970927	59973002	-	-	KNOWN	Mitochondrial import inner membrane translocase subunit TIM8 [Source:SWISS;Acc:Q9XGY4]	2	30.7728	55.9603	Y	0.0367	0.996453	0.829	GO:0005758,GO:0015031,GO:0046872
443	TBIG015881	Solyc04g007780.2	MLP43	4	1466509	1468357	+	-	KNOWN	MLP-like protein 43 [Source:SWISS;Acc:Q9SSK5]	2	33.4652	57.0715	Y	0.0249	0.996453	0.737	GO:0006952,GO:0009507,GO:0009607
444	TBIG004111	Solyc01g109090.2	-	1	96141644	96142108	+	-	KNOWN	-	2	30.2982	57.9564	Y	0.02225	0.996453	0.902	-
445	TBIG031905	Solyc02g092220.1	-	2	53372045	53372302	+	-	KNOWN	-	2	193.04	58.0301	Y	0.0409	0.996453	-1.77	-
446	TBIG034411	Solyc06g072540.1	atpA	6	44744219	44744545	+	-	KNOWN	ATP synthase subunit alpha, chloroplastic [Source:SWISS;Acc:Q8S8Y3]	2	130.777	58.4214	Y	0.00865	0.790072	-1.2	GO:0005524,GO:0009535,GO:0015991,GO:0042777,GO:0045261,GO:0046933,GO:0046961
447	TBIG004606	Solyc09g007480.2	-	9	1040671	1042715	+	-	KNOWN	-	2	36.0311	59.28	Y	0.04165	0.996453	0.685	-
448	TBIG023535	Solyc08g082790.2	-	8	65476718	65477745	-	-	KNOWN	-	2	97.4391	59.4207	Y	0.0312	0.996453	-0.747	-
449	TBIG002086	Solyc01g080640.2	ABCC14	1	79887650	79894269	+	-	KNOWN	ABC transporter C family member 14 [Source:SWISS;Acc:Q9LZJ5]	2	95.6616	60.1732	Y	0.0278	0.996453	-0.702	GO:0000325,GO:0005524,GO:0005774,GO:0005794,GO:0008559,GO:0016021,GO:0042626
450	TBIG025250	Solyc10g055800.1	CHTB3	10	57410647	57411787	-	-	KNOWN	Endochitinase 3 [Source:SWISS;Acc:P52405]	2	32.2663	60.2067	Y	0.0083	0.782446	0.867	GO:0000272,GO:0004568,GO:0005773,GO:0006032,GO:0006952,GO:0008061,GO:0016998
451	TBIG005019	Solyc09g011490.2	GSTX1_TOBAC	9	4809980	4811002	-	-	KNOWN	Probable glutathione S-transferase [Source:SWISS;Acc:Q03662]	2	37.4759	60.4285	Y	0.0413	0.996453	0.656	GO:0004364,GO:0009734
452	TBIG006811	Solyc09g091510.2	CHS1B	9	70775197	70777348	+	-	KNOWN	Chalcone synthase 1B [Source:SWISS;Acc:Q43163]	2	92.7065	60.5581	Y	0.03905	0.996453	-0.648	GO:0009813,GO:0016210
453	TBIG012224	Solyc07g052990.1	-	7	61420514	61420753	+	-	KNOWN	-	1	0	61.27	Y	0.00055	0.17661	inf	-
454	TBIG013583	Solyc12g010350.1	RPL39C	12	3407686	3408755	+	-	KNOWN	60S ribosomal protein L39-3 [Source:SWISS;Acc:Q5SMI4]	2	307.322	62.4547	Y	0.0028	0.429424	-2.33	GO:0003735,GO:0005840,GO:0006412
455	TBIG001233	Solyc01g048590.1	psbA	1	45009456	45009827	+	-	KNOWN	Photosystem Q(B) protein [Source:SWISS;Acc:Q20ET2]	2	435.864	63.4425	Y	0.0012	0.303372	-2.81	GO:0005506,GO:0009523,GO:0009535,GO:0009635,GO:0009772,GO:0016021,GO:0016491,GO:0045156
456	TBIG000133	Solyc01g006290.2	PERX_TOBAC	1	884779	887621	+	-	KNOWN	Lignin-forming anionic peroxidase [Source:SWISS;Acc:P11965]	2	33.1049	63.4581	Y	0.0051	0.592147	0.905	GO:0004601,GO:0005576,GO:0020037,GO:0042744,GO:0046872
457	TBIG016316	Solyc04g014940.1	-	4	5178079	5178351	+	-	KNOWN	-	2	143.994	65.3263	Y	0.04955	0.996453	-1.17	-
458	TBIG003139	Solyc01g098590.2	Q9MAA2_ARATH	1	89070927	89072248	+	-	KNOWN	None [Source:SWISS;Acc:Q9MAA2]	2	37.8575	66.2818	Y	0.01395	0.976681	0.775	GO:0003824
459	TBIG005026	Solyc09g011560.2	GSTX1_TOBAC	9	4840014	4841512	+	-	KNOWN	Probable glutathione S-transferase [Source:SWISS;Acc:Q03662]	2	32.3208	66.3911	Y	0.002	0.354328	1.01	GO:0004364,GO:0009734
460	TBIG019796	Solyc05g021550.1	O82265_ARATH	5	28064768	28065392	-	-	KNOWN	None [Source:SWISS;Acc:O82265]	2	585.19	66.7999	Y	0.0009	0.256887	-3.16	GO:0005634,GO:0005694,GO:0051455,GO:0051754
461	TBIG011830	Solyc07g043230.2	ZIP3	7	56827490	56830478	-	-	KNOWN	Zinc transporter 3 [Source:SWISS;Acc:Q9SLG3]	2	40.0137	67.4019	Y	0.02245	0.996453	0.719	GO:0005385,GO:0005886,GO:0016021
462	TBIG003669	Solyc01g104690.2	-	1	93106331	93107791	-	-	KNOWN	-	2	38.4371	67.4154	Y	0.03525	0.996453	0.777	-
463	TBIG011857	Solyc07g043490.1	TOGT1	7	57317900	57319351	+	-	KNOWN	Scopoletin glucosyltransferase [Source:SWISS;Acc:Q9AT54]	2	119.533	67.7421	Y	0.00595	0.642877	-0.853	GO:0042802,GO:0050275
464	TBIG014361	Solyc12g045030.1	dhs-21	12	37460978	37461986	-	-	KNOWN	Probable L-xylulose reductase [Source:SWISS;Acc:Q21929]	2	39.434	67.8735	Y	0.0218	0.996453	0.75	GO:0005886,GO:0005998,GO:0006006,GO:0019569,GO:0042732,GO:0050038,GO:0051289
465	TBIG009742	Solyc03g115650.2	eIF-5A-1	3	65287614	65290545	+	-	KNOWN	Eukaryotic translation initiation factor 5A-1 [Source:SWISS;Acc:Q9AXQ6]	2	42.0808	68.5572	Y	0.03515	0.996453	0.671	GO:0003743,GO:0003746,GO:0006452,GO:0008612,GO:0043022,GO:0045901,GO:0045905
466	TBIG006756	ENSRNA049463647	-	9	70361714	70362016	+	-	KNOWN	-	2	365.793	69.2315	Y	5e-05	0.0250622	-2.43	-
467	TBIG020715	Solyc05g053400.1	ZOG1	5	63498355	63499521	-	-	KNOWN	Zeatin O-glucosyltransferase [Source:SWISS;Acc:Q9ZSK5]	2	132.976	70.6489	Y	0.00335	0.474799	-0.946	GO:0050403
468	TBIG002082	Solyc01g080600.2	H32_WHEAT	1	79838813	79839487	+	-	KNOWN	Histone H3.2 [Source:SWISS;Acc:P68428]	2	40.41	71.1909	Y	0.02315	0.996453	0.784	GO:0000786,GO:0003677,GO:0005634,GO:0006334
469	TBIG026868	Solyc11g012130.1	ENL1_ARATH	11	5057082	5059179	+	-	KNOWN	Early nodulin-like protein 1 [Source:SWISS;Acc:Q9SK27]	2	135.939	72.1262	Y	0.00375	0.513775	-0.948	GO:0005507,GO:0009055,GO:0009506,GO:0046658
470	TBIG003092	Solyc01g098120.2	-	1	88720454	88721797	+	-	KNOWN	-	2	35.0601	72.757	Y	0.0015	0.303372	1.02	-
471	TBIG005799	Solyc09g059660.1	atpH	9	55027723	55027968	-	-	KNOWN	ATP synthase subunit c, chloroplastic [Source:SWISS;Acc:Q32RK9]	2	1086.92	73.0088	Y	5e-05	0.0250622	-3.93	GO:0008289,GO:0009535,GO:0015078,GO:0015986,GO:0015991,GO:0016021,GO:0045263
472	TBIG007008	Solyc09g098510.2	-	9	72303465	72308489	-	-	KNOWN	-	2	37.3764	73.9171	Y	0.00395	0.520197	0.95	-
473	TBIG035159	ENSRNA049454376	ART2	SL2.40sc03714	135884	137158	-	-	KNOWN	Putative uncharacterized protein ART2 [Source:SWISS;Acc:Q8TGM7]	2	175.466	74.6588	Y	5e-05	0.0250622	-1.27	-
474	TBIG002430	Solyc01g088660.2	-	1	83424796	83425964	+	-	KNOWN	-	2	44.9063	74.8878	Y	0.0279	0.996453	0.705	-
475	TBIG024031	Solyc10g009150.2	OSS2_PEA	10	3151104	3152540	+	-	KNOWN	Organ-specific protein S2 [Source:SWISS;Acc:P17772]	2	17.7853	76.2977	Y	5e-05	0.0250622	2.07	-
476	TBIG022017	Solyc08g060920.2	SPX1	8	45777941	45779445	+	-	KNOWN	SPX domain-containing protein 1 [Source:SWISS;Acc:Q8LBH4]	2	19.4089	76.8394	Y	5e-05	0.0250622	1.95	GO:0005634,GO:0016036,GO:0080040
477	TBIG019277	ENSRNA049465105	-	5	6248310	6248613	+	-	KNOWN	-	2	315.554	76.8512	Y	5e-05	0.0250622	-2.07	-
478	TBIG004938	Solyc09g010740.2	-	9	4050579	4051699	-	-	KNOWN	-	2	47.2195	77.3604	Y	0.03925	0.996453	0.679	-
479	TBIG015644	Solyc12g099820.1	SRP9	12	66809262	66813340	-	-	KNOWN	Signal recognition particle 9 kDa protein [Source:SWISS;Acc:Q9SMU7]	2	169.084	77.8557	Y	0.0086	0.790072	-1.15	GO:0005786,GO:0006614,GO:0008312,GO:0045900
480	TBIG011978	Solyc07g047710.2	Beta-1,3-glucanase 12	7	58931403	58932662	-	-	KNOWN	Glucan endo-1,3-beta-glucosidase 12 [Source:SWISS;Acc:Q8VYE5]	2	47.4411	78.0947	Y	0.049	0.996453	0.686	GO:0005576,GO:0005618,GO:0005975,GO:0006952,GO:0042973,GO:0046658
481	TBIG009282	Solyc03g111110.1	-	3	61788074	61788301	+	-	KNOWN	-	2	689.991	80.0462	Y	0.04425	0.996453	-3.14	-
482	TBIG011855	Solyc07g043480.1	ZOX1	7	57269570	57270940	+	-	KNOWN	Zeatin O-xylosyltransferase [Source:SWISS;Acc:P56725]	2	129.184	80.3872	Y	0.0215	0.996453	-0.718	GO:0016758,GO:0050404
483	TBIG018722	Solyc05g006830.2	TRX2	5	1453126	1454232	-	-	KNOWN	Thioredoxin H2 [Source:SWISS;Acc:Q38879]	2	40.7107	80.7089	Y	0.00355	0.4963	0.954	GO:0000103,GO:0005739,GO:0005829,GO:0005886,GO:0006662,GO:0015035,GO:0016671,GO:0045454
484	TBIG015843	Solyc04g007400.2	TR2	4	1086733	1089646	-	-	KNOWN	Tropinone reductase 2 [Source:SWISS;Acc:P50164]	2	50.7429	80.768	Y	0.0434	0.996453	0.637	GO:0009710,GO:0050358
485	TBIG012411	Solyc07g054760.1	-	7	62979586	62979837	-	-	KNOWN	-	2	422.517	80.8117	Y	0.005	0.589674	-2.42	-
486	TBIG026897	Solyc11g012410.1	IMP3	11	5242451	5246401	+	-	KNOWN	Inositol monophosphatase 3 [Source:SWISS;Acc:P54928]	2	51.4944	81.4696	Y	0.04885	0.996453	0.629	GO:0000287,GO:0006021,GO:0008934,GO:0046854,GO:0052832,GO:0052833,GO:0052834
487	TBIG023131	Solyc08g078900.1	Q39176_ARATH	8	62575865	62576281	-	-	KNOWN	None [Source:SWISS;Acc:Q39176]	2	46.9665	81.9688	Y	0.0399	0.996453	0.77	GO:0009409,GO:0009505,GO:0009651,GO:0009737,GO:0050832
488	TBIG000876	Solyc01g016470.2	RPP1A	1	20123345	20124296	-	-	KNOWN	60S acidic ribosomal protein P1 [Source:SWISS;Acc:P52855]	2	40.5376	82.3223	Y	0.0033	0.474799	0.989	GO:0003735,GO:0005840,GO:0006414
489	TBIG000388	Solyc01g008620.2	(1->3)-beta-glucanase A	1	2700728	2702463	+	-	KNOWN	Glucan endo-1,3-beta-glucosidase A [Source:SWISS;Acc:Q01412]	2	35.5446	83.1641	Y	0.00015	0.0629112	1.19	GO:0005615,GO:0005975,GO:0006952,GO:0042973
490	TBIG003004	Solyc01g097270.2	WIN2	1	88179851	88181214	-	-	KNOWN	Wound-induced protein WIN2 [Source:SWISS;Acc:P09762]	2	47.7984	83.4109	Y	0.0151	0.996453	0.77	GO:0008061,GO:0042742,GO:0050832
491	TBIG031894	Solyc02g092110.2	PSK3	2	53323492	53324169	+	-	KNOWN	Phytosulfokines 3 [Source:SWISS;Acc:Q9M2Y0]	2	48.9468	83.7851	Y	0.03115	0.996453	0.742	GO:0005576,GO:0005794,GO:0008283,GO:0009887,GO:0030154,GO:0031012
492	TBIG008587	Solyc03g082720.2	YIPL5_ARATH	3	52628759	52629745	+	-	KNOWN	Protein yippee-like At4g27740 [Source:SWISS;Acc:Q2V3E2]	2	52.2172	83.8596	Y	0.04755	0.996453	0.65	-
493	TBIG031334	Solyc02g086650.2	PPT2	2	49302952	49306789	+	-	KNOWN	Phosphoenolpyruvate/phosphate translocator 2, chloroplastic [Source:SWISS;Acc:Q8H0T6]	2	148.597	84.6651	Y	0.00865	0.790072	-0.845	GO:0015120,GO:0015121,GO:0015714,GO:0016021,GO:0031969
494	TBIG028239	Solyc11g066670.1	ZOG1	11	52443508	52444911	+	-	KNOWN	Zeatin O-glucosyltransferase [Source:SWISS;Acc:Q9ZSK5]	2	139.354	84.677	Y	0.01645	0.996453	-0.752	GO:0050403
495	TBIG029562	Solyc02g063440.2	-	2	35539258	35539911	+	-	KNOWN	-	2	43.8944	84.7462	Y	0.02285	0.996453	0.916	-
496	TBIG010667	Solyc07g006560.2	RNS1_PYRPY	7	1372891	1375000	-	-	KNOWN	Ribonuclease S-1 [Source:SWISS;Acc:O80322]	2	142.886	85.4965	Y	0.01615	0.996453	-0.774	GO:0003723,GO:0033897,GO:0090305
497	TBIG003260	Solyc01g099780.2	TCTP	1	89920250	89922467	+	-	KNOWN	Translationally-controlled tumor protein homolog [Source:SWISS;Acc:P43349]	2	52.9516	85.5216	Y	0.03865	0.996453	0.658	GO:0005737
498	TBIG008737	Solyc03g093140.2	AtPS3	3	54318428	54320473	-	-	KNOWN	Putative glycerol-3-phosphate transporter 1 [Source:SWISS;Acc:Q9C5L3]	2	39.7779	85.9562	Y	0.00075	0.230049	1.08	GO:0005215,GO:0008643,GO:0016021,GO:0055062,GO:0055085
499	TBIG032126	Solyc02g094400.2	Q9SGA2_ARATH	2	54931796	54933814	+	-	KNOWN	None [Source:SWISS;Acc:Q9SGA2]	2	13.8393	86.7654	Y	5e-05	0.0250622	2.62	GO:0006071,GO:0006629,GO:0008889,GO:0009536,GO:0030643
500	TBIG028020	Solyc11g063520.1	-	11	49621662	49622021	+	-	KNOWN	-	2	152.396	86.951	Y	0.0233	0.996453	-0.843	-
501	TBIG021540	Solyc08g015870.2	MLO1	8	6173940	6178883	-	-	KNOWN	MLO-like protein 1 [Source:SWISS;Acc:O49621]	2	55.0608	88.2454	Y	0.0393	0.996453	0.647	GO:0005886,GO:0006952,GO:0009607,GO:0016021
502	TBIG030866	Solyc02g082060.1	dl4780c	2	45796490	45797131	-	-	KNOWN	DeSI-like protein At4g17486 [Source:SWISS;Acc:Q93VG8]	2	54.2334	90.0033	Y	0.0345	0.996453	0.697	GO:0006508,GO:0008233
503	TBIG030935	Solyc02g082740.1	DIR19	2	46390487	46391059	+	-	KNOWN	Dirigent protein 19 [Source:SWISS;Acc:Q9C523]	2	46.819	90.0084	Y	0.0065	0.671264	0.91	GO:0048046
504	TBIG017711	Solyc04g073990.2	ANN1	4	60016857	60019280	-	-	KNOWN	Annexin D1 [Source:SWISS;Acc:Q9SYT0]	2	44.0139	90.8659	Y	0.00145	0.303372	1.01	GO:0004601,GO:0005507,GO:0005509,GO:0005524,GO:0005544,GO:0005618,GO:0005739,GO:0005774,GO:0005829,GO:0005886,GO:0006979,GO:0008270,GO:0009408,GO:0009409,GO:0009414,GO:0009506,GO:0009570,GO:0009579,GO:0009651,GO:0009737,GO:0042803,GO:0046686,GO:0048046,GO:0070588,GO:0071435
505	TBIG003830	Solyc01g106310.2	-	1	94234335	94236230	-	-	KNOWN	-	2	51.9593	91.5645	Y	0.04285	0.996453	0.784	-
506	TBIG033164	Solyc06g050710.2	-	6	33473512	33474045	-	-	KNOWN	-	2	14.86	91.6172	Y	0.0021	0.362665	2.59	-
507	TBIG026419	Solyc11g006820.1	SmG	11	1390382	1392866	-	-	KNOWN	Probable small nuclear ribonucleoprotein G [Source:SWISS;Acc:O82221]	2	569.924	91.7022	Y	0.0016	0.307305	-2.67	GO:0003723,GO:0005681,GO:0005829,GO:0006397,GO:0008380
508	TBIG010881	Solyc07g008470.2	MIF	7	3375701	3379146	-	-	KNOWN	Macrophage migration inhibitory factor homolog [Source:SWISS;Acc:P81748]	2	51.964	93.4577	Y	0.02165	0.996453	0.814	GO:0004167,GO:0005615,GO:0050178
509	TBIG023256	Solyc08g080170.2	HMGS	8	63490531	63495072	-	-	KNOWN	Hydroxymethylglutaryl-CoA synthase [Source:SWISS;Acc:P54873]	2	153.57	94.9788	Y	0.01945	0.996453	-0.727	GO:0004421,GO:0005829,GO:0009506,GO:0016126,GO:0019287
510	TBIG006550	Solyc09g083030.1	D9UBI3_ARATH	9	68707385	68707888	-	-	KNOWN	None [Source:SWISS;Acc:D9UBI3]	2	56.6665	95.3648	Y	0.03815	0.996453	0.718	-
511	TBIG021378	Solyc08g008230.2	AGP22	8	2672633	2674787	-	-	KNOWN	Arabinogalactan peptide 22 [Source:SWISS;Acc:Q9FK16]	2	32.6892	96.1283	Y	5e-05	0.0250622	1.52	GO:0005886,GO:0031225
512	TBIG005681	Solyc09g056390.1	AIR12	9	48926710	48926937	+	-	KNOWN	Auxin-induced in root cultures protein 12 [Source:SWISS;Acc:Q94BT2]	2	631.394	96.6833	Y	0.03405	0.996453	-2.74	GO:0005886,GO:0009734,GO:0031225
513	TBIG015798	Solyc04g006950.2	-	4	644436	645651	-	-	KNOWN	-	2	47.385	97.2724	Y	0.0432	0.996453	1	-
514	TBIG034554	Solyc06g073900.2	-	6	45621200	45625051	-	-	KNOWN	-	2	61.7738	98.686	Y	0.04065	0.996453	0.643	-
515	TBIG002500	Solyc01g090340.2	ERF13	1	84028843	84029830	-	-	KNOWN	Ethylene-responsive transcription factor 13 [Source:SWISS;Acc:Q8L9K1]	2	153.225	98.7847	Y	0.03175	0.996453	-0.667	GO:0003677,GO:0003700,GO:0005634,GO:0006351,GO:0006952,GO:0009873,GO:0010200
516	TBIG010104	Solyc03g119180.1	-	3	67856971	67857195	-	-	KNOWN	-	1	0	99.4098	Y	0.01315	0.944915	inf	-
517	TBIG032337	Solyc06g007540.2	QCR8_SOLTU	6	1520884	1525347	-	-	KNOWN	Cytochrome b-c1 complex subunit 8 [Source:SWISS;Acc:P46269]	2	61.4525	102.273	Y	0.03365	0.996453	0.702	GO:0005743,GO:0008121,GO:0022900,GO:0070469
518	TBIG024022	Solyc10g009080.2	SBP1	10	3108120	3110879	+	-	KNOWN	Squamosa promoter-binding protein 1 [Source:SWISS;Acc:Q38741]	2	59.2326	102.869	Y	0.0138	0.976681	0.763	GO:0003677,GO:0005634,GO:0006351,GO:0006355,GO:0046872
519	TBIG028422	Solyc11g069450.1	-	11	54032089	54032610	+	-	KNOWN	-	2	43.8005	106.133	Y	0.0002	0.082204	1.24	-
520	TBIG020683	Solyc05g053080.2	-	5	63208610	63211026	+	-	KNOWN	-	2	60.2543	106.804	Y	0.0254	0.996453	0.793	-
521	TBIG019519	Solyc05g015530.2	Serp2	5	10832294	10835195	-	-	KNOWN	Stress-associated endoplasmic reticulum protein 2 [Source:SWISS;Acc:Q6TAW2]	2	67.4238	110.217	Y	0.03345	0.996453	0.676	GO:0005789,GO:0015031,GO:0016021
522	TBIG021971	Solyc08g028860.1	atpH	8	39153711	39153956	+	-	KNOWN	ATP synthase subunit c, chloroplastic [Source:SWISS;Acc:Q0ZJ33]	2	1005.52	110.294	Y	0.00015	0.0629112	-3.22	GO:0008289,GO:0009535,GO:0015078,GO:0015986,GO:0015991,GO:0016021,GO:0045263
523	TBIG018726	Solyc05g006870.2	TRX2	5	1484874	1486270	-	-	KNOWN	Thioredoxin H2 [Source:SWISS;Acc:Q38879]	2	67.2022	112.232	Y	0.029	0.996453	0.707	GO:0000103,GO:0005739,GO:0005829,GO:0005886,GO:0006662,GO:0015035,GO:0016671,GO:0045454
524	TBIG021195	Solyc08g006430.2	SOX_ARATH	8	1030757	1039198	+	-	KNOWN	Probable sarcosine oxidase [Source:SWISS;Acc:Q9SJA7]	2	55.4201	113.797	Y	0.00175	0.315476	1	GO:0008115,GO:0046653
525	TBIG029583	Solyc02g064640.2	arl8a	2	35728695	35731426	-	-	KNOWN	ADP-ribosylation factor-like protein 8A [Source:SWISS;Acc:Q6P8C8]	2	56.5294	118.327	Y	0.00155	0.303372	1.03	GO:0005525,GO:0005765,GO:0007059,GO:0007067,GO:0007264,GO:0031902,GO:0051301
526	TBIG030986	Solyc02g083250.2	GDAP2_DROME	2	46706487	46707708	-	-	KNOWN	Protein GDAP2 homolog [Source:SWISS;Acc:Q7JUR6]	2	50.6487	119.754	Y	5e-05	0.0250622	1.21	-
527	TBIG000558	Solyc01g010230.2	-	1	5007690	5008352	-	-	KNOWN	-	2	75.2823	120.09	Y	0.0473	0.996453	0.64	-
528	TBIG025013	Solyc10g051390.1	GRP1_DAUCA	10	52082138	52082910	+	-	KNOWN	Glycine-rich RNA-binding protein [Source:SWISS;Acc:Q03878]	2	53.8913	120.673	Y	0.0092	0.82204	1.13	GO:0000166,GO:0003723
529	TBIG032756	Solyc06g030500.1	-	6	18990098	18990325	+	-	KNOWN	-	2	1609.04	121.067	Y	0.00255	0.412638	-3.77	-
530	TBIG034574	Solyc06g074090.2	DWF5	6	45795471	45801398	+	-	KNOWN	7-dehydrocholesterol reductase [Source:SWISS;Acc:Q9LDU6]	2	191.153	121.712	Y	0.03175	0.996453	-0.685	GO:0005789,GO:0005794,GO:0005886,GO:0006695,GO:0009918,GO:0016021,GO:0016132,GO:0047598
531	TBIG008900	Solyc03g095730.2	CR6	3	56902805	56905445	-	-	KNOWN	Ubiquinol-cytochrome c reductase complex 6.7 kDa protein [Source:SWISS;Acc:P48505]	2	58.094	122.182	Y	0.0011	0.301415	1.04	GO:0005743,GO:0055114,GO:0070469
532	TBIG020207	Solyc05g044580.2	-	5	57078268	57080651	-	-	KNOWN	-	2	1038.57	123.582	Y	0.02185	0.996453	-3.1	-
533	TBIG020952	Solyc05g055640.2	RPL38	5	65208123	65210305	+	-	KNOWN	60S ribosomal protein L38 [Source:SWISS;Acc:P46291]	2	63.3674	123.729	Y	0.01235	0.944915	0.932	GO:0003735,GO:0005840,GO:0006412
534	TBIG023663	Solyc10g005670.1	RRAA3_ARATH	10	542275	542553	-	-	KNOWN	Regulator of ribonuclease-like protein 3 [Source:SWISS;Acc:Q9FH13]	2	365.775	130.013	Y	0.0005	0.165734	-1.53	GO:0008428,GO:0051252
535	TBIG003420	Solyc01g102290.2	LTI6A	1	91102511	91103406	-	-	KNOWN	Hydrophobic protein LTI6A [Source:SWISS;Acc:Q8H5T6]	2	75.8922	132.688	Y	0.0205	0.996453	0.773	GO:0005886,GO:0009409,GO:0009414,GO:0009651,GO:0009737,GO:0016021
536	TBIG017568	Solyc04g071610.2	ASR1	4	58578437	58580303	+	-	KNOWN	Abscisic stress-ripening protein 1 [Source:SWISS;Acc:Q08655]	2	83.0394	132.828	Y	0.0416	0.996453	0.644	GO:0005634,GO:0006950
537	TBIG016266	Solyc04g014480.2	HSP15.7	4	4722700	4724263	+	-	KNOWN	15.7 kDa heat shock protein, peroxisomal [Source:SWISS;Acc:Q9FHQ3]	2	62.5055	132.945	Y	0.00115	0.302996	1.06	GO:0000302,GO:0005782,GO:0006457,GO:0009408
538	TBIG013851	Solyc12g015970.1	LRE	12	6001916	6003943	+	-	KNOWN	GPI-anchored protein LORELEI [Source:SWISS;Acc:B3GS44]	2	80.9769	133.065	Y	0.03575	0.996453	0.683	GO:0005886,GO:0007338,GO:0009567,GO:0010183,GO:0010198,GO:0010483,GO:0031225
539	TBIG025757	Solyc10g081180.1	RBG3	10	62309644	62311433	+	-	KNOWN	Glycine-rich RNA-binding protein 3, mitochondrial [Source:SWISS;Acc:Q9FNR1]	2	82.2652	134.189	Y	0.03675	0.996453	0.673	GO:0003723,GO:0005507,GO:0005524,GO:0005739,GO:0009409
540	TBIG012972	Solyc07g065280.2	-	7	67104245	67105426	-	-	KNOWN	-	2	73.5957	137.631	Y	0.0056	0.628883	0.87	-
541	TBIG034950	Solyc06g082680.2	QCR8_SOLTU	6	48425736	48428295	-	-	KNOWN	Cytochrome b-c1 complex subunit 8 [Source:SWISS;Acc:P46269]	2	82.2101	138.224	Y	0.02645	0.996453	0.716	GO:0005743,GO:0008121,GO:0022900,GO:0070469
542	TBIG022701	Solyc08g074630.1	PPO	8	58755673	58757436	+	-	KNOWN	Polyphenol oxidase F, chloroplastic [Source:SWISS;Acc:Q08296]	2	85.4666	140.496	Y	0.03185	0.996453	0.684	GO:0004097,GO:0009543,GO:0046148,GO:0046872
543	TBIG000673	Solyc01g011410.1	ndhH	1	9006477	9006698	-	-	KNOWN	NAD(P)H-quinone oxidoreductase subunit H, chloroplastic [Source:SWISS;Acc:Q2MI44]	2	2018.5	141.619	Y	0.02975	0.996453	-3.87	GO:0006810,GO:0009535,GO:0016655,GO:0019684,GO:0048038,GO:0051287
544	TBIG004737	Solyc09g008780.2	-	9	2206511	2210995	+	-	KNOWN	-	2	275.727	143.388	Y	0.0028	0.429424	-0.977	-
545	TBIG023892	Solyc10g007870.2	-	10	2075626	2077518	+	-	KNOWN	-	2	59.6422	143.454	Y	0.00015	0.0629112	1.23	-
546	TBIG002934	Solyc01g096580.2	RPS20C	1	87652055	87654218	-	-	KNOWN	40S ribosomal protein S20-1 [Source:SWISS;Acc:P49200]	2	54.5803	146.031	Y	5e-05	0.0250622	1.39	GO:0003723,GO:0003735,GO:0005618,GO:0006412,GO:0022627
547	TBIG015548	Solyc12g098880.1	-	12	66256087	66256469	+	-	KNOWN	-	2	1070.99	146.169	Y	0.0084	0.784675	-2.91	-
548	TBIG027259	Solyc11g020960.1	PIN2	11	12996643	12997161	+	-	KNOWN	Wound-induced proteinase inhibitor 2 [Source:SWISS;Acc:O49146]	2	64.4473	146.978	Y	0.0012	0.303372	1.16	GO:0004867
549	TBIG019095	Solyc05g010440.1	AAPT1	5	4683101	4684618	+	-	KNOWN	Choline/ethanolaminephosphotransferase 1 [Source:SWISS;Acc:O82567]	2	406.002	147.497	Y	0.0001	0.0456689	-1.49	GO:0004142,GO:0004307,GO:0005794,GO:0006646,GO:0006657,GO:0016021,GO:0046872
550	TBIG022869	Solyc08g076340.2	RPS30C	8	60306737	60309415	-	-	KNOWN	40S ribosomal protein S30 [Source:SWISS;Acc:P49689]	2	66.9391	151.338	Y	0.00035	0.12619	1.14	GO:0003735,GO:0005730,GO:0006412,GO:0022627
551	TBIG022713	Solyc08g074750.2	-	8	58886840	58891524	-	-	KNOWN	-	2	73.3317	154.618	Y	0.0014	0.303372	1.04	-
552	TBIG014489	Solyc12g042720.1	-	12	39724800	39725057	-	-	KNOWN	-	2	748.776	156.357	Y	5e-05	0.0250622	-2.29	-
553	TBIG013706	Solyc12g013540.1	-	12	4393942	4396738	+	-	KNOWN	-	2	86.8531	156.948	Y	0.0102	0.869793	0.82	-
554	TBIG024774	Solyc10g048030.1	KIRO_ACTDE	10	43660724	43661266	-	-	KNOWN	Kirola [Source:SWISS;Acc:P85524]	2	78.8038	158.078	Y	0.00535	0.614234	0.971	GO:0009607,GO:0016068
555	TBIG014742	Solyc12g038080.1	psbC	12	49282880	49283104	-	-	KNOWN	Photosystem II CP43 chlorophyll apoprotein [Source:SWISS;Acc:A4QKS7]	2	3145.73	160.081	Y	0.00255	0.412638	-4.33	GO:0009523,GO:0009535,GO:0009772,GO:0016021,GO:0016168,GO:0018298,GO:0030076,GO:0045156
556	TBIG017180	Solyc04g051820.2	-	4	51131564	51134935	+	-	KNOWN	-	2	91.6696	161.66	Y	0.01625	0.996453	0.785	-
557	TBIG031581	Solyc02g089030.1	LNG1	2	50935825	50936040	-	-	KNOWN	Protein LONGIFOLIA 1 [Source:SWISS;Acc:Q9LF24]	1	0	164.772	Y	0.02735	0.996453	inf	GO:0005634,GO:0005829,GO:0051513
558	TBIG009131	Solyc03g098050.2	CALM1	3	60397906	60400732	+	-	KNOWN	Calmodulin [Source:SWISS;Acc:P27161]	2	105.813	165.576	Y	0.0485	0.996453	0.613	GO:0005509
559	TBIG011383	Solyc07g025530.1	-	7	28788760	28789074	-	-	KNOWN	-	2	83.596	167.489	Y	0.0314	0.996453	0.969	-
560	TBIG027403	ENSRNA049466441	-	11	18651869	18652471	-	-	KNOWN	-	2	334.693	168.674	Y	0.00155	0.303372	-1.02	-
561	TBIG031910	Solyc02g092270.2	FRO1	2	53404478	53409174	-	-	KNOWN	NADH dehydrogenase [ubiquinone] iron-sulfur protein 4, mitochondrial [Source:SWISS;Acc:Q9FJW4]	2	84.3847	168.786	Y	0.002	0.354328	0.967	GO:0005747,GO:0006970,GO:0008137,GO:0009631,GO:0022900,GO:0050897
562	TBIG026888	Solyc11g012320.1	-	11	5177396	5178689	+	-	KNOWN	-	2	83.755	168.898	Y	0.0037	0.510327	0.979	-
563	TBIG006603	Solyc09g089530.2	PIIF	9	69229994	69233425	+	-	KNOWN	Wound-induced proteinase inhibitor 1 [Source:SWISS;Acc:P05118]	2	70.124	173.27	Y	0.00025	0.0969387	1.27	GO:0004867,GO:0005576,GO:0009611
564	TBIG003672	Solyc01g104720.2	-	1	93118152	93119074	-	-	KNOWN	-	2	108.225	173.692	Y	0.0448	0.996453	0.649	-
565	TBIG005180	Solyc09g015100.2	-	9	8007135	8009516	+	-	KNOWN	-	2	1051.43	174.463	Y	0.0108	0.894963	-2.62	-
566	TBIG004262	Solyc01g110540.2	-	1	97203218	97205797	+	-	KNOWN	-	2	111.908	179.963	Y	0.0381	0.996453	0.652	-
567	TBIG006598	Solyc09g084490.2	PIIF	9	69140543	69142228	+	-	KNOWN	Wound-induced proteinase inhibitor 1 [Source:SWISS;Acc:P05118]	2	302.851	182.813	Y	0.01455	0.983609	-0.762	GO:0004867,GO:0005576,GO:0009611
568	TBIG000119	Solyc01g006160.2	RPP1C	1	805777	808340	-	-	KNOWN	60S acidic ribosomal protein P1-3 [Source:SWISS;Acc:Q8LEQ0]	2	110.63	185.63	Y	0.0251	0.996453	0.713	GO:0003735,GO:0005634,GO:0005886,GO:0006414,GO:0022626
569	TBIG022413	Solyc08g066890.2	-	8	55766683	55767098	-	-	KNOWN	-	2	448.078	187.106	Y	0.00015	0.0629112	-1.29	-
570	TBIG006577	Solyc09g083290.2	IAA14	9	68966550	68969670	+	-	KNOWN	Auxin-responsive protein IAA14 [Source:SWISS;Acc:Q38832]	2	119.289	187.353	Y	0.0467	0.996453	0.618	GO:0003700,GO:0005634,GO:0006351,GO:0009733,GO:0009734,GO:0010102,GO:0045892
571	TBIG013141	Solyc12g005270.1	H2A1_ARATH	12	167632	168204	-	-	KNOWN	Probable histone H2A.1 [Source:SWISS;Acc:Q9C681]	2	115.113	189.976	Y	0.03845	0.996453	0.689	GO:0000786,GO:0003677,GO:0005618,GO:0005730,GO:0006334
572	TBIG012796	Solyc07g063610.2	dlc-1	7	66041903	66043335	-	-	KNOWN	Dynein light chain 1, cytoplasmic [Source:SWISS;Acc:Q22799]	2	77.9694	193.441	Y	5e-05	0.0250622	1.28	GO:0003774,GO:0005737,GO:0005874,GO:0007017,GO:0030286
573	TBIG009203	Solyc03g098790.1	pA1	3	61068936	61069598	-	-	KNOWN	Aspartic protease inhibitor 1 [Source:SWISS;Acc:Q41480]	2	369.197	201.537	Y	0.0043	0.548878	-0.907	GO:0004867,GO:0005773,GO:0010951,GO:0019828
574	TBIG031407	Solyc02g087330.2	-	2	49765282	49767172	-	-	KNOWN	-	2	118.212	202.639	Y	0.0179	0.996453	0.744	-
575	TBIG002935	Solyc01g096590.2	RPS20C	1	87657398	87659677	-	-	KNOWN	40S ribosomal protein S20-1 [Source:SWISS;Acc:P49200]	2	76.2998	208.03	Y	5e-05	0.0250622	1.41	GO:0003723,GO:0003735,GO:0005618,GO:0006412,GO:0022627
576	TBIG033632	Solyc06g061200.1	-	6	39203537	39204448	-	-	KNOWN	-	2	113.41	209.365	Y	0.00755	0.742393	0.851	-
577	TBIG030356	Solyc02g077040.2	Q9FJ47_ARATH	2	42112777	42114420	+	-	KNOWN	None [Source:SWISS;Acc:Q9FJ47]	2	105.579	209.522	Y	0.00275	0.428146	0.955	GO:0006508,GO:0008234,GO:0009817,GO:0010150,GO:0010282
578	TBIG029852	Solyc02g068160.1	-	2	38194316	38194552	-	-	KNOWN	-	2	1288.32	212.04	Y	0.00295	0.449077	-2.64	-
579	TBIG033653	Solyc06g062370.2	APS1	6	39335960	39337196	-	-	KNOWN	Acid phosphatase 1 [Source:SWISS;Acc:P27061]	2	335.155	214.391	Y	0.0321	0.996453	-0.678	GO:0003993
580	TBIG034774	Solyc06g075960.1	H4_SOLLC	6	47151194	47151505	-	-	KNOWN	Histone H4 [Source:SWISS;Acc:P35057]	2	102.864	221.539	Y	0.01675	0.996453	1.07	GO:0000786,GO:0003677,GO:0005634,GO:0006334
581	TBIG030441	Solyc02g077880.2	12KD_FRAAN	2	42713672	42714750	+	-	KNOWN	Auxin-repressed 12.5 kDa protein [Source:SWISS;Acc:Q05349]	2	83.1816	235.683	Y	5e-05	0.0250622	1.47	GO:0009734
582	TBIG020651	Solyc05g052800.2	RPL35AC	5	62983667	62985745	-	-	KNOWN	60S ribosomal protein L35a-3 [Source:SWISS;Acc:Q9C912]	2	120.174	238.353	Y	0.0026	0.414206	0.955	GO:0003735,GO:0006412,GO:0022625
583	TBIG027618	Solyc11g045150.1	M030_ARATH	11	31586855	31587133	-	-	KNOWN	Uncharacterized mitochondrial protein AtMg00030 [Source:SWISS;Acc:P93276]	2	83.0807	238.78	Y	0.02435	0.996453	1.49	GO:0005739
584	TBIG003514	Solyc01g103220.2	CYC_SOLTU	1	91864284	91868742	+	-	KNOWN	Cytochrome c [Source:SWISS;Acc:P00061]	2	147.319	243.062	Y	0.02815	0.996453	0.689	GO:0005506,GO:0005758,GO:0009055,GO:0020037,GO:0055114,GO:0070469
585	TBIG008468	Solyc03g078580.2	-	3	51181262	51183071	+	-	KNOWN	-	2	149.035	245.031	Y	0.03075	0.996453	0.684	-
586	TBIG027397	ENSRNA049466430	-	11	18627266	18627868	-	-	KNOWN	-	2	579.935	249.137	Y	5e-05	0.0250622	-1.25	-
587	TBIG004675	Solyc09g008160.2	-	9	1617337	1621480	+	-	KNOWN	-	2	130.379	255.437	Y	0.00255	0.412638	0.937	-
588	TBIG023976	Solyc10g008620.2	-	10	2696403	2696689	-	-	KNOWN	-	2	2726.75	268.68	Y	0.0021	0.362665	-3.38	-
589	TBIG022057	Solyc08g061330.1	TRA1_MAIZE	8	48516176	48516492	-	-	KNOWN	Putative AC transposase [Source:SWISS;Acc:P08770]	2	2072.14	273.869	Y	0.0044	0.558175	-2.95	GO:0003677,GO:0006310,GO:0032196
590	TBIG032964	Solyc06g036550.1	-	6	26473606	26473818	-	-	KNOWN	-	1	0	279.155	Y	0.0181	0.996453	inf	-
591	TBIG019902	ENSRNA049453410	-	5	34096575	34097363	-	-	KNOWN	-	2	462.393	279.752	Y	0.01685	0.996453	-0.758	-
592	TBIG018312	Solyc04g080850.2	Trx-H1	4	64920744	64923006	-	-	KNOWN	Thioredoxin H-type 1 [Source:SWISS;Acc:P29449]	2	157.047	280.66	Y	0.01015	0.869136	0.804	GO:0005737,GO:0006662,GO:0015035,GO:0045454
593	TBIG003267	Solyc01g099840.2	-	1	89984663	89986750	+	-	KNOWN	-	2	164.237	296.644	Y	0.00945	0.833506	0.82	-
594	TBIG017295	Solyc04g054980.2	-	4	53517056	53518198	+	-	KNOWN	-	2	167.491	299.698	Y	0.0112	0.913378	0.806	-
595	TBIG029987	Solyc02g069490.2	DIM	2	39357631	39359749	-	-	KNOWN	Delta(24)-sterol reductase [Source:SWISS;Acc:Q39085]	2	552.388	302.667	Y	0.00735	0.729709	-0.901	GO:0005516,GO:0005774,GO:0005783,GO:0005886,GO:0008762,GO:0009808,GO:0009826,GO:0009834,GO:0016021,GO:0016132,GO:0050614,GO:0050660
596	TBIG005765	Solyc09g059300.1	-	9	54202412	54202636	-	-	KNOWN	-	2	1824.28	314.467	Y	0.00825	0.781317	-2.57	-
597	TBIG028358	Solyc11g068810.1	-	11	53426578	53426811	-	-	KNOWN	-	2	1191.45	315.633	Y	0.0205	0.996453	-1.95	-
598	TBIG016128	Solyc04g010240.2	RPL35	4	3562006	3565042	-	-	KNOWN	60S ribosomal protein L35 [Source:SWISS;Acc:Q9M5L0]	2	189.832	318.33	Y	0.02005	0.996453	0.712	GO:0003735,GO:0005840,GO:0006412
599	TBIG013318	Solyc12g006970.1	-	12	1399106	1399318	+	-	KNOWN	-	2	5694.53	319.316	Y	0.02745	0.996453	-4.19	-
600	TBIG019995	Solyc05g026550.2	ndhL	5	41746834	41749832	-	-	KNOWN	NAD(P)H-quinone oxidoreductase subunit L [Source:SWISS;Acc:Q3AKY6]	2	182.187	326.686	Y	0.0122	0.944915	0.809	GO:0006810,GO:0016021,GO:0016655,GO:0042651,GO:0048038
601	TBIG001959	Solyc01g079420.2	CX5C2_ARATH	1	78495135	78498387	+	-	KNOWN	Cytochrome c oxidase subunit 5C-2 [Source:SWISS;Acc:Q9LZQ0]	2	163.492	331.651	Y	0.00205	0.360082	0.987	GO:0005746,GO:0016021
602	TBIG005550	Solyc09g050120.1	-	9	35462465	35462680	+	-	KNOWN	-	2	1774.8	333.528	Y	0.04205	0.996453	-2.45	-
603	TBIG030085	Solyc02g070470.1	-	2	40214205	40214438	-	-	KNOWN	-	2	2687.74	335.389	Y	5e-05	0.0250622	-3.04	-
604	TBIG008208	ENSRNA049461974	-	3	33136388	33136753	+	-	KNOWN	-	2	657.052	336.734	Y	0.0014	0.303372	-0.998	-
605	TBIG020373	Solyc05g050130.2	CHIA_TOBAC	5	60108919	60110761	-	-	KNOWN	Acidic endochitinase [Source:SWISS;Acc:P29060]	2	203.462	339.701	Y	0.0264	0.996453	0.706	GO:0000272,GO:0004568,GO:0005576,GO:0005618,GO:0006032
606	TBIG026568	Solyc11g008270.1	-	11	2495548	2498063	+	-	KNOWN	-	2	617.209	342.655	Y	0.0056	0.628883	-0.882	-
607	TBIG028219	Solyc11g066470.1	CKS2	11	52214613	52214834	-	-	KNOWN	Cyclin-dependent kinases regulatory subunit 2 [Source:SWISS;Acc:Q9SJJ5]	2	2023.6	359.912	Y	0.01635	0.996453	-2.52	GO:0005634,GO:0005737,GO:0007049,GO:0016538,GO:0051301
608	TBIG015222	Solyc12g088840.1	-	12	64057214	64057477	+	-	KNOWN	-	2	771.914	366.397	Y	0.0095	0.834335	-1.11	-
609	TBIG016668	Solyc04g026100.1	RPS16	4	18932622	18933065	-	-	KNOWN	40S ribosomal protein S16 [Source:SWISS;Acc:O22647]	2	182.449	378.804	Y	0.00155	0.303372	1.02	GO:0003735,GO:0005840,GO:0006412
610	TBIG018679	Solyc05g006390.1	-	5	1028793	1029047	-	-	KNOWN	-	2	2233.57	383.287	Y	5e-05	0.0250622	-2.58	-
611	TBIG010670	Solyc07g006590.1	-	7	1425483	1425749	+	-	KNOWN	-	2	795.312	387.487	Y	0.01145	0.926413	-1.07	-
612	TBIG003635	Solyc01g104370.2	RPP1C	1	92764741	92765690	-	-	KNOWN	60S acidic ribosomal protein P1-3 [Source:SWISS;Acc:Q8LEQ0]	2	235.495	393.389	Y	0.0263	0.996453	0.707	GO:0003735,GO:0005634,GO:0005886,GO:0006414,GO:0022626
613	TBIG001833	Solyc01g067730.2	ACP1	1	76674532	76676885	+	-	KNOWN	Acyl carrier protein 1, chloroplastic [Source:SWISS;Acc:P93092]	2	216.172	395.964	Y	0.009	0.811224	0.84	GO:0006633,GO:0009507
614	TBIG026208	Solyc10g086570.2	-	10	65359647	65360356	-	-	KNOWN	-	2	191.83	396.645	Y	0.0015	0.303372	1.01	-
615	TBIG010801	Solyc07g007750.2	DF322_SOLTU	7	2390188	2391454	-	-	KNOWN	Defensin-like protein P322 [Source:SWISS;Acc:P20346]	2	133.719	397.528	Y	5e-05	0.0250622	1.54	GO:0005576,GO:0031640,GO:0050832
616	TBIG020721	Solyc05g053440.2	RPL29B	5	63518257	63519424	+	-	KNOWN	60S ribosomal protein L29-2 [Source:SWISS;Acc:Q84WM0]	2	226.339	407.433	Y	0.0092	0.82204	0.815	GO:0003735,GO:0005840,GO:0006412
617	TBIG021402	Solyc08g008470.1	-	8	2859172	2859420	-	-	KNOWN	-	2	3643.37	414.186	Y	5e-05	0.0250622	-3.17	-
618	TBIG034504	Solyc06g073430.2	RPS29	6	45254420	45256238	+	-	KNOWN	40S ribosomal protein S29 [Source:SWISS;Acc:Q5I7K3]	2	192.689	434.507	Y	0.00125	0.303372	1.14	GO:0003735,GO:0005840,GO:0006412,GO:0046872
619	TBIG014772	Solyc12g036790.1	NDBAA_ARATH	12	50555843	50561349	+	-	KNOWN	NADH dehydrogenase [ubiquinone] 1 beta subcomplex subunit 10-A [Source:SWISS;Acc:Q9M9B4]	2	137.789	452.981	Y	5e-05	0.0250622	1.68	GO:0005747,GO:0009853,GO:0055114
620	TBIG016561	Solyc04g040210.2	-	4	11940375	11941573	+	-	KNOWN	-	2	131.516	457.293	Y	5e-05	0.0250622	1.76	-
621	TBIG009545	Solyc03g113730.2	-	3	63791565	63792567	+	-	KNOWN	-	2	264.827	483.518	Y	0.00855	0.790072	0.835	-
622	TBIG010802	Solyc07g007760.2	DF322_SOLTU	7	2394467	2396320	-	-	KNOWN	Defensin-like protein P322 [Source:SWISS;Acc:P20346]	2	294.435	537.79	Y	0.00805	0.776693	0.836	GO:0005576,GO:0031640,GO:0050832
623	TBIG000059	Solyc01g005590.2	-	1	416854	417271	+	-	KNOWN	-	2	997.149	555.031	Y	0.0062	0.650083	-0.879	-
624	TBIG007107	Solyc03g005740.1	SPase 12 kDa subunit	3	519948	520190	-	-	KNOWN	Probable signal peptidase complex subunit 1 [Source:SWISS;Acc:Q944J0]	2	3536.44	570.896	Y	5e-05	0.0250622	-2.66	GO:0005787,GO:0006465,GO:0006508,GO:0008233,GO:0016021
625	TBIG028316	Solyc11g068400.1	QCR9_SOLTU	11	53140489	53143776	-	-	KNOWN	Cytochrome b-c1 complex subunit 9 [Source:SWISS;Acc:P46270]	2	2139.26	572.133	Y	0.04605	0.996453	-1.94	GO:0005750,GO:0006122
626	TBIG025335	Solyc10g075150.1	LTP 2	10	58873651	58874859	-	-	KNOWN	Non-specific lipid-transfer protein 2 [Source:SWISS;Acc:Q03461]	2	180.096	580.302	Y	5e-05	0.0250622	1.65	GO:0006869,GO:0008289
627	TBIG000195	Solyc01g006900.2	Y2179_DICDI	1	1473003	1478670	-	-	KNOWN	Putative phosphatidylglycerol/phosphatidylinositol transfer protein DDB_G0282179 [Source:SWISS;Acc:Q54SW1]	2	275.95	590.582	Y	0.00045	0.154132	1.06	GO:0006869
628	TBIG025652	Solyc10g080190.1	-	10	61546524	61546832	-	-	KNOWN	-	2	3551.01	601.113	Y	0.0007	0.221318	-2.6	-
629	TBIG027038	Solyc11g013780.1	psbA	11	7154783	7156435	+	-	KNOWN	Photosystem Q(B) protein [Source:SWISS;Acc:Q1KVU8]	2	8973.48	662	Y	0.00025	0.0969387	-3.79	GO:0005506,GO:0009523,GO:0009535,GO:0009635,GO:0009772,GO:0016021,GO:0016491,GO:0045156
630	TBIG019658	Solyc05g017970.1	-	5	19335494	19335715	-	-	KNOWN	-	2	4921.16	672.515	Y	5e-05	0.0250622	-2.9	-
631	TBIG007841	Solyc03g044850.1	-	3	10664653	10664853	-	-	KNOWN	-	1	0	761.587	Y	0.02735	0.996453	inf	-
632	TBIG010877	Solyc07g008430.1	-	7	3260418	3260621	-	-	KNOWN	-	1	0	806.861	Y	0.0181	0.996453	inf	-
633	TBIG005041	Solyc09g011710.2	HSP17.8	9	4976527	4978000	-	-	KNOWN	17.8 kDa class I heat shock protein [Source:SWISS;Acc:Q9LNW0]	2	524.516	844.401	Y	0.0445	0.996453	0.654	GO:0005737,GO:0006979
634	TBIG027177	Solyc11g020170.1	Q9FFK6_ARATH	11	10393708	10398975	+	-	KNOWN	None [Source:SWISS;Acc:Q9FFK6]	2	4421.91	866.536	Y	0.0134	0.952884	-2.38	GO:0005643,GO:0006611,GO:0009627
635	TBIG015632	Solyc12g099710.1	-	12	66741304	66744353	+	-	KNOWN	-	2	3515.2	891.695	Y	0.0096	0.83953	-2.01	-
636	TBIG006596	Solyc09g084470.2	PIIF	9	69132578	69133986	+	-	KNOWN	Wound-induced proteinase inhibitor 1 [Source:SWISS;Acc:P05118]	2	401.256	1013.19	Y	0.0001	0.0456689	1.3	GO:0004867,GO:0005576,GO:0009611
637	TBIG014147	Solyc12g027550.1	psbC	12	24079003	24079221	+	-	KNOWN	Photosystem II CP43 chlorophyll apoprotein [Source:SWISS;Acc:Q33C41]	2	10440.9	1113.21	Y	5e-05	0.0250622	-3.26	GO:0009523,GO:0009535,GO:0009772,GO:0016021,GO:0016168,GO:0018298,GO:0030076,GO:0045156
638	TBIG032584	Solyc06g009940.1	psaA	6	4357355	4357573	-	-	KNOWN	Photosystem I P700 chlorophyll a apoprotein A1 [Source:SWISS;Acc:Q1KXV9]	2	8642.5	1477.07	Y	5e-05	0.0250622	-2.58	GO:0000287,GO:0009055,GO:0009522,GO:0009535,GO:0015979,GO:0016021,GO:0016168,GO:0016491,GO:0018298,GO:0051539
639	TBIG006106	ENSRNA049464107	-	9	64033238	64033432	-	-	KNOWN	-	1	0	1705.62	Y	0.01315	0.944915	inf	-
640	TBIG016463	Solyc04g016390.1	rpmG	4	7192698	7192880	+	-	KNOWN	50S ribosomal protein L33 [Source:SWISS;Acc:Q1RGQ4]	1	0	2005.56	Y	0.02735	0.996453	inf	GO:0003735,GO:0005840,GO:0006412
641	TBIG002826	Solyc01g095530.2	-	1	86762266	86762812	-	-	KNOWN	-	2	1064.79	2070.04	Y	0.00385	0.517133	0.926	-
642	TBIG006310	Solyc09g074700.1	LD	9	66522366	66522808	+	-	KNOWN	Homeobox protein LUMINIDEPENDENS [Source:SWISS;Acc:Q38796]	1	0	2750.49	Y	0.0181	0.996453	inf	GO:0003700,GO:0005634,GO:0006351,GO:0009908,GO:0010228,GO:0030154,GO:0043565
643	TBIG035091	Solyc06g084050.2	PSBW	6	49316674	49318051	+	-	KNOWN	Photosystem II reaction center W protein, chloroplastic [Source:SWISS;Acc:Q39194]	2	1651.77	2763.84	Y	0.02925	0.996453	0.709	GO:0009523,GO:0009535,GO:0015979,GO:0016021,GO:0042549
644	TBIG019217	Solyc05g012580.1	-	5	5799946	5800158	+	-	KNOWN	-	2	13141.6	3446.79	Y	0.00025	0.0969387	-1.96	-
645	TBIG013444	Solyc12g009070.1	-	12	2364568	2364795	-	-	KNOWN	-	2	30123.5	3960.14	Y	5e-05	0.0250622	-2.96	-
646	TBIG011396	Solyc07g026660.2	-	7	30150757	30151911	-	-	KNOWN	-	2	2317.79	5126.34	Y	0.00035	0.12619	1.11	-
647	TBIG017416	Solyc04g058150.2	MTA	4	55245796	55246676	+	-	KNOWN	Metallothionein-like protein type 2 A [Source:SWISS;Acc:Q40157]	2	3669.27	6825.35	Y	0.0134	0.952884	0.862	GO:0046872
648	TBIG017940	Solyc04g077230.1	-	4	62173911	62174135	+	-	KNOWN	-	2	16805.2	6947.7	Y	0.00135	0.303372	-1.31	-
649	TBIG013692	Solyc12g011410.1	-	12	4241749	4241910	+	-	KNOWN	-	1	0	7117.34	Y	0.02735	0.996453	inf	-
650	TBIG028467	Solyc11g069900.1	-	11	54519021	54519194	-	-	KNOWN	-	1	0	7429.84	Y	0.00405	0.520197	inf	-
651	TBIG010736	Solyc07g007250.2	MCPI	7	1989153	1990888	+	-	KNOWN	Metallocarboxypeptidase inhibitor [Source:SWISS;Acc:P01076]	2	4154.82	8234.67	Y	0.00715	0.716779	0.954	GO:0004866,GO:0010951
652	TBIG028385	Solyc11g069080.1	-	11	53671822	53672016	-	-	KNOWN	-	2	35757.6	8600.77	Y	0.00345	0.485623	-2.09	-
653	TBIG028391	Solyc11g069140.1	-	11	53741959	53748992	+	-	KNOWN	-	1	0	16741.2	Y	0.00505	0.589674	inf	-
654	TBIG006122	Solyc09g065910.1	psbW	9	64202955	64203167	-	-	KNOWN	Photosystem II reaction center W protein, chloroplastic [Source:SWISS;Acc:Q41387]	2	52312.7	19047.1	Y	5e-05	0.0250622	-1.49	GO:0009523,GO:0009535,GO:0015979,GO:0016021
655	TBIG033495	Solyc06g059870.1	-	6	37770240	37770440	+	-	KNOWN	-	2	8400.75	21893	Y	0.0357	0.996453	1.35	-
656	TBIG025909	Solyc10g083660.1	-	10	63442576	63444187	-	-	KNOWN	-	2	12841.6	58206.1	Y	0.038	0.996453	2.15	-
657	TBIG023980	Solyc10g008660.1	3AT	10	2746290	2746478	+	-	KNOWN	Anthocyanidin 3-O-glucoside 6''-O-acyltransferase [Source:SWISS;Acc:Q9MBC1]	2	42397.6	82637.5	Y	0.048	0.996453	0.93	GO:0009718,GO:0016747
658	TBIG026680	Solyc11g010280.1	-	11	3357258	3357449	+	-	KNOWN	-	2	663293	192004	Y	5e-05	0.0250622	-1.82	-
659	TBIG014256	Solyc12g062690.1	-	12	33930176	33930390	+	-	KNOWN	-	2	135411	825716	Y	0.01165	0.927981	2.57	-
660	TBIG014655	Solyc12g039030.1	psbA	12	45738264	45738425	-	-	KNOWN	Photosystem Q(B) protein [Source:SWISS;Acc:Q20ET2]	2	423368	925013	Y	0.00175	0.315476	1.09	GO:0005506,GO:0009523,GO:0009535,GO:0009635,GO:0009772,GO:0016021,GO:0016491,GO:0045156
661	TBIG005575	ENSRNA049457166	-	9	40281095	40281222	+	-	KNOWN	-	2	3869460	7164650	Y	0.00785	0.760969	0.855	-
