# Supplementary material for: Comparative transcriptome analysis provides insights into dwarfism in cherry tomato (Solanum lycopersicum var. cerasiforme)
Source: PLoS One. 2018 Dec 7;13(12):e0208770. doi: 10.1371/journal.pone.0208770 (PMC6286132; doi:10.1371/journal.pone.0208770)
Supplement: S3 Table — (XLSX) [file pone.0208770.s003.xlsx]

## Sheet: Up-regulated
Supplementary Table S3. GO terms overrepresented in up-regulated and number of genes belonging to each term.
GO ID	Categories	Ontology	No. of Genes	Percentage	p-value
GO:0003899	DNA-directed RNA polymerase activity	MF	1	4.35	0.0534
GO:0005488	Binding	MF	1	4.35	0.506
GO:0005509	Calcium ion binding	MF	1	4.35	0.0444
GO:0005516	Calmodulin binding	MF	1	4.35	0.0547
GO:0003824	Catalytic activity	MF	8	34.78	0.064
GO:0008234	Cystein-type peptidase activity	MF	1	4.35	0.0534
GO:0004521	Endoribonuclease activity	MF	1	4.35	0.0431
GO:0016787	Hydrolase activity	MF	3	13.04	0.183
GO:0016788	Hydrolase activity, acting on ester bond	MF	2	8.7	0.0813
GO:0004518	Nuclease activity	MF	1	4.35	0.105
GO:0016779	Nucleotidyltransferase activity	MF	1	4.35	0.0999
GO:0016491	Oxidoreductase activity	MF	4	17.39	0.0149
GO:0008233	Peptidase activity	MF	1	4.35	0.261
GO:0016791	Phosphatase activity	MF	1	4.35	0.171
GO:0003743	Translation initiation factor activity	MF	1	4.35	450
GO:0045182	Translation regulator activity	MF	1	4.35	0.0719
GO:0006401	RNA catabolic process	BP	1	4.35	0.0719
GO:0016070	RNA metabolic process	BP	2	8.7	0.359
GO:0006915	Apoptotic process	BP	1	4.35	0.0875
GO:005975	Carbohydrate metabolic process	BP	2	8.7	0.0789
GO:0009056	Catabolic process	BP	3	13.04	0.0658
GO:0007154	Cell communication	BP	1	4.35	0.408
GO:0007049	Cell cycle	BP	1	4.35	0.381
GO:0008219	Cell death	BP	1	4.35	0.0919
GO:0006928	Cellular component movement	BP	1	4.35	0.085
GO:0016265	Death	BP	1	4.35	0.0919
GO:0032502	Developmental process	BP	1	4.35	0.286
GO:0006091	Generation of precursor metabolites and energy	BP	1	4.35	0.205
GO:0008152	Metabolic process	BP	7	30.43	0.324
GO:0006119	Oxidative phosphorylation	BP	1	4.35	0.0675
GO:0006508	Proteolysis	BP	1	4.35	0.315
GO:0022904	Respiratory electron transport chain	BP	1	4.35	0.132
GO:0007165	Signal transduction	BP	1	4.35	0.389
MF, Molecular function; BP, Biological process

## Sheet: Down-regulated
S3 Table. GO terms overrepresented in up-regulated and down-regulated, and number of genes belonging to each term.
GO ID	Categories	Ontology	No. of Genes	Percentage	p-value
GO:0003824	Catalytic activity	MF	4	40	0.105
GO:0008324	Cation transmembrane transporter activity	MF	1	10	0.11
GO:0016787	Hydrolase activity	MF	1	10	0.487
GO:0016829	Lyase activity	MF	1	10	0.0797
GO:0016491	Oxidoreductase activity	MF	2	20	0.064
GO:0008233	Peptidase activity	MF	1	10	0.123
GO:0008236	Serine-type peptidase activity	MF	1	10	0.0456
GO:0022857	Transmembrane transporter activity	MF	1	10	0.28
GO:0005215	Transporter activity	MF	1	10	0.314
GO:0006820	Anion transport	BP	1	10	0.122
GO:0009058	Biosynthetic process	BP	1	10	0.501
GO:0005975	Carbohydrate metabolic process	BP	1	10	0.186
GO:0006091	Generation of precursor metabolites and energy	BP	1	10	0.0949
GO:0006811	Ion transport	BP	1	10	0.146
GO:0006629	Lipid metabolic process	BP	1	10	0.159
GO:0051179	Localization	BP	1	10	0.407
GO:0008152	Metabolic process	BP	4	40	0.245
GO:0006119	Oxidative phosphorylation	BP	1	10	0.0299
GO:0044238	Primary metabolic process	BP	3	30	0.39
GO:0019538	Protein metabolic process	BP	1	10	0.42
GO:0006508	Proteolysis	BP	1	10	0.152
GO:0022904	Respiratory eletron transport chain	BP	1	10	0.0599
GO:0008202	Steroid metabolic proces	BP	1	10	0.0649
GO:0006810	Transport	BP	1	10	0.39
MF, Molecular function; BP, Biological process
