# Supplementary material for: Comparative transcriptome analysis provides insights into dwarfism in cherry tomato (Solanum lycopersicum var. cerasiforme)
Source: PLoS One. 2018 Dec 7;13(12):e0208770. doi: 10.1371/journal.pone.0208770 (PMC6286132; doi:10.1371/journal.pone.0208770)
Supplement: S4 Table — (XLSX) [file pone.0208770.s004.xlsx]

## Sheet: Sheet1
S4 Table. Twenty-two functional annotation clusters of DEGs.
Annotation Cluster 1	Enrichment Score: 2.3664616513817807
Category	Term	Count	PValue	Genes	List Total	Pop Hits	Pop Total	Fold Enrichment	Bonferroni	Benjamini	FDR
UP_KEYWORDS	Sterol metabolism	4	0.00221101	Q67ZE1, Q9LDU6, Q9M8Z7, P54873	224	31	26542	15.2892	0.349108	0.0522613	2.72275
UP_KEYWORDS	Sterol biosynthesis	4	0.00221101	Q67ZE1, Q9LDU6, Q9M8Z7, P54873	224	31	26542	15.2892	0.349108	0.0522613	2.72275
UP_KEYWORDS	Steroid biosynthesis	4	0.00722864	Q67ZE1, Q9LDU6, Q9M8Z7, P54873	224	47	26542	10.0843	0.755233	0.0956439	8.65064
GOTERM_BP_DIRECT	GO:0016126~sterol biosynthetic process	4	0.00968085	Q67ZE1, Q9LDU6, Q9M8Z7, P54873	200	41	18499	9.0239	0.976826	0.7149	12.6314
Annotation Cluster 2	Enrichment Score: 1.387695856029137
Category	Term	Count	PValue	Genes	List Total	Pop Hits	Pop Total	Fold Enrichment	Bonferroni	Benjamini	FDR
SMART	SM00774:WRKY	4	0.0288659	Q8VWQ5, Q8H0Y8, Q9SAH7, Q93WU9	79	72	8423	5.92335	0.768814	0.768814	24.581
INTERPRO	IPR003657:DNA-binding WRKY	4	0.0343271	Q8VWQ5, Q8H0Y8, Q9SAH7, Q93WU9	216	73	22105	5.60756	0.999998	0.98654	38.2253
UP_SEQ_FEATURE	DNA-binding region:WRKY	4	0.0693252	Q8VWQ5, Q8H0Y8, Q9SAH7, Q93WU9	145	59	8938	4.17908	1	0.998268	62.6289
Annotation Cluster 3	Enrichment Score: 1.2510614177187511
Category	Term	Count	PValue	Genes	List Total	Pop Hits	Pop Total	Fold Enrichment	Bonferroni	Benjamini	FDR
UP_KEYWORDS	DNA repair	5	0.030703	F4JSG3, Q8LFJ8, Q9LZW2, Q9FKM5, Q6NLG7	224	140	26542	4.23182	0.997642	0.18829	32.2206
UP_KEYWORDS	DNA damage	5	0.0366946	F4JSG3, Q8LFJ8, Q9LZW2, Q9FKM5, Q6NLG7	224	148	26542	4.00308	0.999292	0.202797	37.2645
GOTERM_BP_DIRECT	GO:0006281~DNA repair	5	0.156687	F4JSG3, Q8LFJ8, Q9LZW2, Q9FKM5, Q6NLG7	200	194	18499	2.38389	1	0.963027	90.6103
Annotation Cluster 4	Enrichment Score: 1.1843357299118211
Category	Term	Count	PValue	Genes	List Total	Pop Hits	Pop Total	Fold Enrichment	Bonferroni	Benjamini	FDR
UP_KEYWORDS	TPR repeat	4	0.0212099	F4J5S1, Q9SRY4, Q8GXU5, Q9FJL3	224	70	26542	6.77092	0.984377	0.159107	23.4605
INTERPRO	IPR019734:Tetratricopeptide repeat	4	0.103979	F4J5S1, Q9SRY4, Q8GXU5, Q9FJL3	216	116	22105	3.5289	1	0.996982	77.997
INTERPRO	IPR013026:Tetratricopeptide repeat-containing domain	4	0.126914	F4J5S1, Q9SRY4, Q8GXU5, Q9FJL3	216	127	22105	3.22324	1	0.996226	84.6116
Annotation Cluster 5	Enrichment Score: 1.1656680276931826
Category	Term	Count	PValue	Genes	List Total	Pop Hits	Pop Total	Fold Enrichment	Bonferroni	Benjamini	FDR
UP_SEQ_FEATURE	domain:MADS-box	4	0.0245233	O82743, Q9FVC1, Q7XJK6, P29384	145	39	8938	6.32219	0.999848	0.987658	28.834
SMART	SM00432:MADS	4	0.0668302	O82743, Q9FVC1, Q7XJK6, P29384	79	101	8423	4.22258	0.96852	0.822574	48.6336
INTERPRO	IPR002100:Transcription factor, MADS-box	4	0.0903405	O82743, Q9FVC1, Q7XJK6, P29384	216	109	22105	3.75552	1	0.997088	72.9012
GOTERM_BP_DIRECT	GO:0045944~positive regulation of transcription from RNA polymerase II promoter	4	0.146857	O82743, Q9FVC1, Q7XJK6, P29384	200	123	18499	3.00797	1	0.960642	88.9714
Annotation Cluster 6	Enrichment Score: 1.0704305964726695
Category	Term	Count	PValue	Genes	List Total	Pop Hits	Pop Total	Fold Enrichment	Bonferroni	Benjamini	FDR
INTERPRO	IPR002487:Transcription factor, K-box	3	0.0576999	O82743, Q9FVC1, P29384	216	40	22105	7.67535	1	0.995903	55.9368
UP_SEQ_FEATURE	domain:K-box	3	0.0742051	O82743, Q9FVC1, P29384	145	28	8938	6.60443	1	0.995742	65.2259
GOTERM_BP_DIRECT	GO:0000165~MAPK cascade	3	0.143582	O82743, Q9FVC1, P29384	200	62	18499	4.47556	1	0.976458	88.3691
Annotation Cluster 7	Enrichment Score: 0.941563052518328
Category	Term	Count	PValue	Genes	List Total	Pop Hits	Pop Total	Fold Enrichment	Bonferroni	Benjamini	FDR
UP_SEQ_FEATURE	domain:J	3	0.0206629	Q9FYB5, Q9SAG8, Q9SDN0	145	14	8938	13.2089	0.999383	0.999383	24.8771
SMART	SM00271:DnaJ	3	0.229884	Q9FYB5, Q9SAG8, Q9SDN0	79	98	8423	3.26389	0.999998	0.926622	91.9206
INTERPRO	IPR001623:DnaJ domain	3	0.315218	Q9FYB5, Q9SAG8, Q9SDN0	216	117	22105	2.62405	1	0.999373	99.4601
Annotation Cluster 8	Enrichment Score: 0.8416474656304879
Category	Term	Count	PValue	Genes	List Total	Pop Hits	Pop Total	Fold Enrichment	Bonferroni	Benjamini	FDR
KEGG_PATHWAY	ath03430:Mismatch repair	3	0.0710767	F4JSG3, Q8LFJ8, Q6NLG7	55	39	4784	6.69091	0.982666	0.7412	51.5766
GOTERM_BP_DIRECT	GO:0006310~DNA recombination	3	0.0941915	F4JSG3, Q8LFJ8, Q6NLG7	200	48	18499	5.78094	1	0.958845	74.6707
KEGG_PATHWAY	ath03030:DNA replication	3	0.108756	F4JSG3, Q8LFJ8, Q6NLG7	55	50	4784	5.21891	0.998222	0.79467	67.7763
UP_KEYWORDS	DNA replication	3	0.117253	F4JSG3, Q8LFJ8, Q6NLG7	224	70	26542	5.07819	1	0.395929	78.8894
KEGG_PATHWAY	ath03420:Nucleotide excision repair	3	0.182554	F4JSG3, Q8LFJ8, Q6NLG7	55	69	4784	3.78182	0.999985	0.842405	86.2291
GOTERM_BP_DIRECT	GO:0006260~DNA replication	3	0.232525	F4JSG3, Q8LFJ8, Q6NLG7	200	85	18499	3.26453	1	0.985983	97.4615
INTERPRO	IPR012340:Nucleic acid-binding, OB-fold	3	0.354234	F4JSG3, Q8LFJ8, Q6NLG7	216	128	22105	2.39855	1	0.999361	99.7596
Annotation Cluster 9	Enrichment Score: 0.7679535367532626
Category	Term	Count	PValue	Genes	List Total	Pop Hits	Pop Total	Fold Enrichment	Bonferroni	Benjamini	FDR
INTERPRO	IPR019794:Peroxidase, active site	3	0.115667	Q1PER6, O23044, Q96520	216	60	22105	5.1169	1	0.996604	81.641
UP_KEYWORDS	Hydrogen peroxide	3	0.151342	Q1PER6, O23044, Q96520	224	82	26542	4.33504	1	0.451553	87.082
INTERPRO	IPR019793:Peroxidases heam-ligand binding site	3	0.151826	Q1PER6, O23044, Q96520	216	71	22105	4.32414	1	0.996069	89.6764
INTERPRO	IPR002016:Haem peroxidase, plant/fungal/bacterial	3	0.189827	Q1PER6, O23044, Q96520	216	82	22105	3.74407	1	0.998482	94.5133
INTERPRO	IPR010255:Haem peroxidase	3	0.196874	Q1PER6, O23044, Q96520	216	84	22105	3.65493	1	0.99805	95.136
GOTERM_BP_DIRECT	GO:0042744~hydrogen peroxide catabolic process	3	0.248438	Q1PER6, O23044, Q96520	200	89	18499	3.11781	1	0.987979	98.1021
Annotation Cluster 10	Enrichment Score: 0.7218839666578234
Category	Term	Count	PValue	Genes	List Total	Pop Hits	Pop Total	Fold Enrichment	Bonferroni	Benjamini	FDR
GOTERM_MF_DIRECT	GO:0008559~xenobiotic-transporting ATPase activity	3	0.0109173	Q9LYS2, Q8LGU1, Q9LZJ5	183	16	18171	18.6178	0.946654	0.623555	13.4183
INTERPRO	IPR011527:ABC transporter, transmembrane domain, type 1	3	0.0737513	Q9LYS2, Q8LGU1, Q9LZJ5	216	46	22105	6.67421	1	0.99655	65.2318
UP_SEQ_FEATURE	domain:ABC transmembrane type-1 1	3	0.11924	Q9LYS2, Q8LGU1, Q9LZJ5	145	37	8938	4.99795	1	0.99637	82.4388
UP_SEQ_FEATURE	domain:ABC transmembrane type-1 2	3	0.11924	Q9LYS2, Q8LGU1, Q9LZJ5	145	37	8938	4.99795	1	0.99637	82.4388
UP_SEQ_FEATURE	nucleotide phosphate-binding region:ATP 1	3	0.204164	Q9LYS2, Q8LGU1, Q9LZJ5	145	52	8938	3.55623	1	0.988792	95.6218
UP_SEQ_FEATURE	nucleotide phosphate-binding region:ATP 2	3	0.204164	Q9LYS2, Q8LGU1, Q9LZJ5	145	52	8938	3.55623	1	0.988792	95.6218
INTERPRO	IPR017871:ABC transporter, conserved site	3	0.225342	Q9LYS2, Q8LGU1, Q9LZJ5	216	92	22105	3.33711	1	0.998827	97.043
UP_SEQ_FEATURE	domain:ABC transporter 1	3	0.251806	Q9LYS2, Q8LGU1, Q9LZJ5	145	60	8938	3.08207	1	0.994111	98.1207
UP_SEQ_FEATURE	domain:ABC transporter 2	3	0.251806	Q9LYS2, Q8LGU1, Q9LZJ5	145	60	8938	3.08207	1	0.994111	98.1207
GOTERM_MF_DIRECT	GO:0042626~ATPase activity, coupled to transmembrane movement of substances	3	0.287089	Q9LYS2, Q8LGU1, Q9LZJ5	183	106	18171	2.81024	1	0.996472	98.8223
INTERPRO	IPR003439:ABC transporter-like	3	0.322359	Q9LYS2, Q8LGU1, Q9LZJ5	216	119	22105	2.57995	1	0.999253	99.5328
SMART	SM00382:AAA	3	0.798151	Q9LYS2, Q8LGU1, Q9LZJ5	79	317	8423	1.00902	1	0.999955	100
INTERPRO	IPR003593:AAA+ ATPase domain	3	0.819221	Q9LYS2, Q8LGU1, Q9LZJ5	216	319	22105	0.962426	1	1	100
Annotation Cluster 11	Enrichment Score: 0.6456388281641996
Category	Term	Count	PValue	Genes	List Total	Pop Hits	Pop Total	Fold Enrichment	Bonferroni	Benjamini	FDR
UP_SEQ_FEATURE	repeat:LRR 20	3	0.130002	C0LGP4, Q6XAT2, Q9LRT1	145	39	8938	4.74164	1	0.995821	85.1608
UP_SEQ_FEATURE	repeat:LRR 19	3	0.130002	C0LGP4, Q6XAT2, Q9LRT1	145	39	8938	4.74164	1	0.995821	85.1608
UP_SEQ_FEATURE	repeat:LRR 17	3	0.152145	C0LGP4, Q6XAT2, Q9LRT1	145	43	8938	4.30056	1	0.992318	89.5765
UP_SEQ_FEATURE	repeat:LRR 18	3	0.152145	C0LGP4, Q6XAT2, Q9LRT1	145	43	8938	4.30056	1	0.992318	89.5765
UP_SEQ_FEATURE	repeat:LRR 16	3	0.169203	C0LGP4, Q6XAT2, Q9LRT1	145	46	8938	4.02009	1	0.990788	92.1098
UP_SEQ_FEATURE	repeat:LRR 15	3	0.198275	C0LGP4, Q6XAT2, Q9LRT1	145	51	8938	3.62596	1	0.989966	95.1565
UP_SEQ_FEATURE	repeat:LRR 14	3	0.239835	C0LGP4, Q6XAT2, Q9LRT1	145	58	8938	3.18835	1	0.993959	97.6641
UP_SEQ_FEATURE	repeat:LRR 13	3	0.251806	C0LGP4, Q6XAT2, Q9LRT1	145	60	8938	3.08207	1	0.994111	98.1207
UP_SEQ_FEATURE	repeat:LRR 12	3	0.263794	C0LGP4, Q6XAT2, Q9LRT1	145	62	8938	2.98265	1	0.992757	98.4937
UP_SEQ_FEATURE	repeat:LRR 11	3	0.305698	C0LGP4, Q6XAT2, Q9LRT1	145	69	8938	2.68006	1	0.991634	99.3251
UP_SEQ_FEATURE	repeat:LRR 10	3	0.34716	C0LGP4, Q6XAT2, Q9LRT1	145	76	8938	2.43321	1	0.994513	99.7097
UP_SEQ_FEATURE	repeat:LRR 9	3	0.410519	C0LGP4, Q6XAT2, Q9LRT1	145	87	8938	2.12556	1	0.997607	99.9283
UP_SEQ_FEATURE	repeat:LRR 8	3	0.443819	C0LGP4, Q6XAT2, Q9LRT1	145	93	8938	1.98843	1	0.998481	99.9677
Annotation Cluster 12	Enrichment Score: 0.589050939393924
Category	Term	Count	PValue	Genes	List Total	Pop Hits	Pop Total	Fold Enrichment	Bonferroni	Benjamini	FDR
SMART	SM00389:HOX	3	0.212816	Q9FN29, Q38796, Q0WV12	79	93	8423	3.43936	0.999994	0.949771	90.0215
INTERPRO	IPR001356:Homeodomain	3	0.236102	Q9FN29, Q38796, Q0WV12	216	95	22105	3.23173	1	0.997154	97.5617
UP_SEQ_FEATURE	DNA-binding region:Homeobox	3	0.293751	Q9FN29, Q38796, Q0WV12	145	67	8938	2.76006	1	0.99122	99.1474
UP_KEYWORDS	Homeobox	3	0.298341	Q9FN29, Q38796, Q0WV12	224	130	26542	2.73441	1	0.669993	98.795
Annotation Cluster 13	Enrichment Score: 0.4238282753195276
Category	Term	Count	PValue	Genes	List Total	Pop Hits	Pop Total	Fold Enrichment	Bonferroni	Benjamini	FDR
UP_KEYWORDS	Ribosomal protein	6	0.264067	P49689, Q9C514, Q9C912, P49200, Q84WM0, Q8LEQ0	224	411	26542	1.7298	1	0.641411	97.8158
KEGG_PATHWAY	ath03010:Ribosome	6	0.390875	P49689, Q9C514, Q9C912, P49200, Q84WM0, Q8LEQ0	55	363	4784	1.43772	1	0.966898	99.2372
GOTERM_MF_DIRECT	GO:0003735~structural constituent of ribosome	6	0.518517	P49689, Q9C514, Q9C912, P49200, Q84WM0, Q8LEQ0	183	475	18171	1.25425	1	0.999942	99.9932
Annotation Cluster 14	Enrichment Score: 0.4193133908148046
Category	Term	Count	PValue	Genes	List Total	Pop Hits	Pop Total	Fold Enrichment	Bonferroni	Benjamini	FDR
UP_SEQ_FEATURE	repeat:LRR 7	4	0.261036	C0LGP4, Q9T048, Q6XAT2, Q9LRT1	145	110	8938	2.2415	1	0.993899	98.4145
UP_SEQ_FEATURE	repeat:LRR 6	4	0.384445	C0LGP4, Q9T048, Q6XAT2, Q9LRT1	145	138	8938	1.78671	1	0.996739	99.8703
UP_SEQ_FEATURE	repeat:LRR 5	4	0.550206	C0LGP4, Q9T048, Q6XAT2, Q9LRT1	145	178	8938	1.3852	1	0.999613	99.9982
Annotation Cluster 15	Enrichment Score: 0.35138341150300345
Category	Term	Count	PValue	Genes	List Total	Pop Hits	Pop Total	Fold Enrichment	Bonferroni	Benjamini	FDR
SMART	SM00380:AP2	3	0.393113	Q8L9K1, Q94AW5, Q9SK03	79	146	8423	2.19083	1	0.98442	99.1853
UP_KEYWORDS	Ethylene signaling pathway	3	0.407365	Q8L9K1, Q94AW5, Q9SK03	224	166	26542	2.1414	1	0.770295	99.8533
INTERPRO	IPR001471:AP2/ERF domain	3	0.416209	Q8L9K1, Q94AW5, Q9SK03	216	146	22105	2.10283	1	0.999653	99.9402
INTERPRO	IPR016177:DNA-binding, integrase-type	3	0.455842	Q8L9K1, Q94AW5, Q9SK03	216	158	22105	1.94313	1	0.999678	99.9773
GOTERM_BP_DIRECT	GO:0009873~ethylene-activated signaling pathway	3	0.576045	Q8L9K1, Q94AW5, Q9SK03	200	179	18499	1.5502	1	0.999752	99.9993
Annotation Cluster 16	Enrichment Score: 0.2062563352641632
Category	Term	Count	PValue	Genes	List Total	Pop Hits	Pop Total	Fold Enrichment	Bonferroni	Benjamini	FDR
SMART	SM00184:RING	5	0.399493	Q6NQG7, Q9SZL4, Q9FG21, Q9SI09, Q9LN71	79	346	8423	1.54076	1	0.973819	99.2641
INTERPRO	IPR001841:Zinc finger, RING-type	5	0.663827	Q6NQG7, Q9SZL4, Q9FG21, Q9SI09, Q9LN71	216	464	22105	1.10278	1	0.999999	100
INTERPRO	IPR013083:Zinc finger, RING/FYVE/PHD-type	5	0.907126	Q6NQG7, Q9SZL4, Q9FG21, Q9SI09, Q9LN71	216	691	22105	0.740506	1	1	100
Annotation Cluster 17	Enrichment Score: 0.20150685647153982
Category	Term	Count	PValue	Genes	List Total	Pop Hits	Pop Total	Fold Enrichment	Bonferroni	Benjamini	FDR
UP_SEQ_FEATURE	repeat:LRR 4	5	0.464673	C0LGP4, Q9T048, Q6XAT2, Q94AG2, Q9LRT1	145	217	8938	1.42031	1	0.998773	99.9809
UP_SEQ_FEATURE	repeat:LRR 3	5	0.619659	C0LGP4, Q9T048, Q6XAT2, Q94AG2, Q9LRT1	145	264	8938	1.16745	1	0.999845	99.9998
UP_SEQ_FEATURE	repeat:LRR 2	5	0.736777	C0LGP4, Q9T048, Q6XAT2, Q94AG2, Q9LRT1	145	308	8938	1.00067	1	0.999965	100
UP_SEQ_FEATURE	repeat:LRR 1	5	0.736777	C0LGP4, Q9T048, Q6XAT2, Q94AG2, Q9LRT1	145	308	8938	1.00067	1	0.999965	100
Annotation Cluster 18	Enrichment Score: 0.1572963471812644
Category	Term	Count	PValue	Genes	List Total	Pop Hits	Pop Total	Fold Enrichment	Bonferroni	Benjamini	FDR
UP_SEQ_FEATURE	repeat:PPR 14	4	0.54637	Q3EDF8, Q9LU94, Q9LFF1, Q9FLZ9	145	177	8938	1.39303	1	0.999663	99.998
UP_SEQ_FEATURE	repeat:PPR 13	4	0.665551	Q3EDF8, Q9LU94, Q9LFF1, Q9FLZ9	145	211	8938	1.16856	1	0.999902	100
UP_SEQ_FEATURE	repeat:PPR 12	4	0.772439	Q3EDF8, Q9LU94, Q9LFF1, Q9FLZ9	145	250	8938	0.986262	1	0.999977	100
UP_SEQ_FEATURE	repeat:PPR 11	4	0.836147	Q3EDF8, Q9LU94, Q9LFF1, Q9FLZ9	145	281	8938	0.877457	1	0.999996	100
Annotation Cluster 19	Enrichment Score: 0.12070864455798279
Category	Term	Count	PValue	Genes	List Total	Pop Hits	Pop Total	Fold Enrichment	Bonferroni	Benjamini	FDR
GOTERM_MF_DIRECT	GO:0016758~transferase activity, transferring hexosyl groups	3	0.490231	Q8VYF4, O48676, Q9M8Z7	183	164	18171	1.81637	1	0.999923	99.9856
UP_KEYWORDS	Glycosyltransferase	3	0.921076	Q8VYF4, O48676, Q9M8Z7	224	493	26542	0.721041	1	0.995273	100
GOTERM_MF_DIRECT	GO:0016757~transferase activity, transferring glycosyl groups	3	0.962006	Q8VYF4, O48676, Q9M8Z7	183	499	18171	0.596964	1	1	100
Annotation Cluster 20	Enrichment Score: 0.057237172127105204
Category	Term	Count	PValue	Genes	List Total	Pop Hits	Pop Total	Fold Enrichment	Bonferroni	Benjamini	FDR
INTERPRO	IPR002885:Pentatricopeptide repeat	5	0.672019	Q3EDF8, Q9FG16, Q9LU94, Q9LFF1, Q9FLZ9	216	469	22105	1.09102	1	0.999998	100
UP_SEQ_FEATURE	repeat:PPR 10	5	0.795993	Q3EDF8, Q9FG16, Q9LU94, Q9LFF1, Q9FLZ9	145	336	8938	0.917282	1	0.999987	100
UP_SEQ_FEATURE	repeat:PPR 9	5	0.860238	Q3EDF8, Q9FG16, Q9LU94, Q9LFF1, Q9FLZ9	145	375	8938	0.821885	1	0.999998	100
UP_SEQ_FEATURE	repeat:PPR 8	5	0.892839	Q3EDF8, Q9FG16, Q9LU94, Q9LFF1, Q9FLZ9	145	401	8938	0.768596	1	0.999999	100
UP_SEQ_FEATURE	repeat:PPR 7	5	0.906513	Q3EDF8, Q9FG16, Q9LU94, Q9LFF1, Q9FLZ9	145	414	8938	0.744461	1	1	100
UP_SEQ_FEATURE	repeat:PPR 6	5	0.917752	Q3EDF8, Q9FG16, Q9LU94, Q9LFF1, Q9FLZ9	145	426	8938	0.72349	1	1	100
UP_SEQ_FEATURE	repeat:PPR 5	5	0.921223	Q3EDF8, Q9FG16, Q9LU94, Q9LFF1, Q9FLZ9	145	430	8938	0.71676	1	1	100
UP_SEQ_FEATURE	repeat:PPR 4	5	0.925379	Q3EDF8, Q9FG16, Q9LU94, Q9LFF1, Q9FLZ9	145	435	8938	0.708522	1	1	100
UP_SEQ_FEATURE	repeat:PPR 3	5	0.927778	Q3EDF8, Q9FG16, Q9LU94, Q9LFF1, Q9FLZ9	145	438	8938	0.703669	1	1	100
UP_SEQ_FEATURE	repeat:PPR 1	5	0.931623	Q3EDF8, Q9FG16, Q9LU94, Q9LFF1, Q9FLZ9	145	443	8938	0.695727	1	1	100
UP_SEQ_FEATURE	repeat:PPR 2	5	0.931623	Q3EDF8, Q9FG16, Q9LU94, Q9LFF1, Q9FLZ9	145	443	8938	0.695727	1	1	100
Annotation Cluster 21	Enrichment Score: 0.04197033973334857
Category	Term	Count	PValue	Genes	List Total	Pop Hits	Pop Total	Fold Enrichment	Bonferroni	Benjamini	FDR
INTERPRO	IPR017441:Protein kinase, ATP binding site	6	0.784919	Q9CAD5, C0LGP4, Q6XAT2, Q94AG2, Q9FID6, Q9LRT1	216	671	22105	0.915094	1	1	100
INTERPRO	IPR000719:Protein kinase, catalytic domain	6	0.972977	Q9CAD5, C0LGP4, Q6XAT2, Q94AG2, Q9FID6, Q9LRT1	216	1023	22105	0.600223	1	1	100
INTERPRO	IPR011009:Protein kinase-like domain	6	0.979855	Q9CAD5, C0LGP4, Q6XAT2, Q94AG2, Q9FID6, Q9LRT1	216	1067	22105	0.575471	1	1	100
Annotation Cluster 22	Enrichment Score: 0.020694328897830877
Category	Term	Count	PValue	Genes	List Total	Pop Hits	Pop Total	Fold Enrichment	Bonferroni	Benjamini	FDR
UP_SEQ_FEATURE	domain:Protein kinase	5	0.923741	C0LGP4, Q6XAT2, Q94AG2, Q9FID6, Q9LRT1	145	433	8938	0.711794	1	1	100
UP_SEQ_FEATURE	binding site:ATP	5	0.942726	C0LGP4, Q6XAT2, Q94AG2, Q9FID6, Q9LRT1	145	459	8938	0.671475	1	1	100
GOTERM_MF_DIRECT	GO:0004674~protein serine/threonine kinase activity	5	0.962857	C0LGP4, Q6XAT2, Q94AG2, Q9FID6, Q9LRT1	183	804	18171	0.617507	1	1	100
GOTERM_BP_DIRECT	GO:0006468~protein phosphorylation	5	0.985656	C0LGP4, Q6XAT2, Q94AG2, Q9FID6, Q9LRT1	200	870	18499	0.53158	1	1	100
